# Supplementary material for: 2,2,6,6-Tetra­kis(biphenyl-2-yl)-4,4,8,8-tetra­methyl­cyclo­tetra­siloxane
Source: Acta Crystallogr Sect E Struct Rep Online. 2009 Aug 19;65(Pt 9):o2182–3. doi: 10.1107/S1600536809031961 (PMC2969922; doi:10.1107/S1600536809031961)
Supplement: Supplementary file 1 [file e-65-o2182-sup1.cif]

##############################################################################
###                                                                        ###
###        Electronic paper (Acta Crystallographica Section E)             ###
###                                                                        ###
##############################################################################
#                                                                            #
# This CIF contains the data in a paper accepted for publication in Acta     #
# Crystallographica Section E. It conforms to the requirements of Notes      #
# for Authors for Section E, and has been peer reviewed under the auspices   #
# of the IUCr Commission on Journals.                                        #
#                                                                            #
# Full details of the Crystallographic Information File format               #
# are given in the paper "The Crystallographic Information File (CIF):       #
# a New Standard Archive File for Crystallography" by S. R. Hall, F. H.      #
# Allen and I. D. Brown [Acta Cryst. (1991), A47, 655-685].                  #
#                                                                            #
# The current version of the core CIF dictionary is obtainable from          #
# ftp://ftp.iucr.org/pub/cif_core.dic. The current version number is 2.4.    #
#                                                                            #
# Software is freely available for graphical display of the structure(s) in  #
# this CIF.  For information consult the CIF home page http://www.iucr.org/  #
# cif/home.html                                                              #
#                                                                            #
# This file may be used for bona fide research purposes within the           #
# scientific community so long as proper attribution is given to the journal # 
# article from which it was obtained.                                        #
#                                                                            #
##############################################################################
                                             
data_I
_audit_creation_method     SHELXL-97
_chemical_name_systematic
;
2,2,6,6-Tetrakis(biphenyl-2-yl)-4,4,8,8-tetramethylcyclotetrasiloxane
;
_chemical_name_common     ?
_chemical_formula_moiety     'C52 H48 O4 Si4'
_chemical_formula_sum     'C52 H48 O4 Si4'
_chemical_formula_iupac     'C52 H48 O4 Si4'
_chemical_formula_weight     849.26
_chemical_melting_point     ?
_symmetry_cell_setting     orthorhombic
_symmetry_space_group_name_H-M     'P b c a'
_symmetry_space_group_name_Hall     '-P 2ac 2ab'
loop_
    _symmetry_equiv_pos_as_xyz
    'x, y, z'
    '-x+1/2, -y, z+1/2'
    'x+1/2, -y+1/2, -z'
    '-x, y+1/2, -z+1/2'
    '-x, -y, -z'
    'x-1/2, y, -z-1/2'
    '-x-1/2, y-1/2, z'
    'x, -y-1/2, z-1/2'
_cell_length_a     17.3418(2)
_cell_length_b     14.6488(2)
_cell_length_c     17.9584(2)
_cell_angle_alpha     90.00
_cell_angle_beta     90.00
_cell_angle_gamma     90.00
_cell_volume     4562.09(10)
_cell_formula_units_Z     4
_cell_measurement_reflns_used     88729
_cell_measurement_theta_min     1.02
_cell_measurement_theta_max     25.68
_cell_measurement_temperature     110(2)
_exptl_crystal_description     needle
_exptl_crystal_colour     colourless
_exptl_crystal_size_max     0.30
_exptl_crystal_size_mid     0.12
_exptl_crystal_size_min     0.03
_exptl_crystal_density_diffrn     1.236
_exptl_crystal_density_meas     ?
_exptl_crystal_density_method     'not measured'
_exptl_crystal_F_000     1792
_exptl_absorpt_coefficient_mu     0.175
_exptl_absorpt_correction_type     none
_exptl_absorpt_process_details     ?
_exptl_absorpt_correction_T_min     ?
_exptl_absorpt_correction_T_max     ?
_exptl_special_details
;
;
_diffrn_ambient_temperature     110(2)
_diffrn_radiation_type     MoK\a
_diffrn_radiation_wavelength     0.71073
_diffrn_radiation_source     'rotating anode'
_diffrn_radiation_monochromator     graphite
_diffrn_measurement_device_type     'Nonius KappaCCD'
_diffrn_measurement_method     '\f and \w'
_diffrn_detector_area_resol_mean     ?
_diffrn_reflns_number     68467
_diffrn_reflns_av_R_equivalents     0.0807
_diffrn_reflns_av_sigmaI/netI     0.0339
_diffrn_reflns_theta_min     2.14
_diffrn_reflns_theta_max     25.68
_diffrn_reflns_theta_full     25.68
_diffrn_measured_fraction_theta_max     0.999
_diffrn_measured_fraction_theta_full     0.999
_diffrn_reflns_limit_h_min     -21
_diffrn_reflns_limit_h_max     21
_diffrn_reflns_limit_k_min     -17
_diffrn_reflns_limit_k_max     17
_diffrn_reflns_limit_l_min     -21
_diffrn_reflns_limit_l_max     21
_diffrn_standards_number     ?
_diffrn_standards_interval_count     ?
_diffrn_standards_interval_time     ?
_diffrn_standards_decay_%     ?
_refine_special_details
;
Refinement of <i>F</i>^2^ against ALL reflections. The weighted <i>R</i>-factor
<i>wR</i> and goodness of fit <i>S</i> are based on <i>F</i>^2^, conventional
<i>R</i>-factors <i>R</i> are based on <i>F</i>, with <i>F</i> set to zero for
negative <i>F</i>^2^. The threshold expression of <i>F</i>^2^ >
\s(<i>F</i>^2^) is used only for calculating <i>R</i>-factors(gt) <i>etc</i>.
and is not relevant to the choice of reflections for refinement.
<i>R</i>-factors based on <i>F</i>^2^ are statistically about twice as large
as those based on <i>F</i>, and <i>R</i>- factors based on ALL data will be
even larger.
;
_reflns_number_total     4317
_reflns_number_gt     3247
_reflns_threshold_expression     'I>2\s(I)'
_refine_ls_structure_factor_coef     Fsqd
_refine_ls_matrix_type     full
_refine_ls_R_factor_all     0.0579
_refine_ls_R_factor_gt     0.0356
_refine_ls_wR_factor_gt     0.0868
_refine_ls_wR_factor_ref     0.0966
_refine_ls_goodness_of_fit_ref     1.067
_refine_ls_restrained_S_all     1.067
_refine_ls_number_reflns     4317
_refine_ls_number_parameters     273
_refine_ls_number_restraints     0
_refine_ls_hydrogen_treatment     constr
_refine_ls_weighting_scheme     calc
_refine_ls_weighting_details
         'calc w=1/[\s^2^(Fo^2^)+(0.0428P)^2^+1.7858P] where P=(Fo^2^+2Fc^2^)/3'
_atom_sites_solution_hydrogens     difmap
_atom_sites_solution_primary     direct
_atom_sites_solution_secondary     difmap
_refine_ls_shift/su_max     0.001
_refine_ls_shift/su_mean     0.000
_refine_diff_density_max     0.261
_refine_diff_density_min     -0.326
_refine_ls_extinction_method     none
_refine_ls_extinction_coef     ?
loop_
    _atom_type_symbol
    _atom_type_description
    _atom_type_scat_dispersion_real
    _atom_type_scat_dispersion_imag
    _atom_type_scat_source
    'C' 'C' 0.0033 0.0016
                         'International Tables Vol C Tables 4.2.6.8 and 6.1.1.4'
    'H' 'H' 0.0000 0.0000
                         'International Tables Vol C Tables 4.2.6.8 and 6.1.1.4'
    'O' 'O' 0.0106 0.0060
                         'International Tables Vol C Tables 4.2.6.8 and 6.1.1.4'
    'Si' 'Si' 0.0817 0.0704
                         'International Tables Vol C Tables 4.2.6.8 and 6.1.1.4'
_computing_data_collection     'COLLECT (Nonius, 1999)'
_computing_cell_refinement     'HKL2000 (Otwinowski & Minor, 1997)'
_computing_data_reduction
;
HKL2000 (Otwinowski & Minor, 1997) and
SORTAV (Blessing, 1997)
;
_computing_structure_solution     'SIR97 (Altomare <i>et al.</i>,  1999)'
_computing_structure_refinement     'SHELXL97 (Sheldrick, 2008)'
_computing_molecular_graphics     'PLATON (Spek, 2009)'
_computing_publication_material     'manual editing of SHELXL output'
loop_
    _atom_site_type_symbol
    _atom_site_label
    _atom_site_fract_x
    _atom_site_fract_y
    _atom_site_fract_z
    _atom_site_U_iso_or_equiv
    _atom_site_adp_type
    _atom_site_calc_flag
    _atom_site_refinement_flags
    _atom_site_occupancy
    _atom_site_disorder_assembly
    _atom_site_disorder_group
    Si Si1 0.42728(3) 0.37257(3) 0.49618(3) 0.02364(14) Uani d . 1 . .
    Si Si2 0.41400(3) 0.57131(3) 0.44096(3) 0.02422(14) Uani d . 1 . .
    O O1 0.42038(7) 0.45998(8) 0.44053(6) 0.0257(3) Uani d . 1 . .
    O O2 0.49862(7) 0.38739(8) 0.55394(6) 0.0272(3) Uani d . 1 . .
    C C1 0.35711(12) 0.60943(14) 0.52232(11) 0.0382(5) Uani d . 1 . .
    H H1A 0.3064 0.5798 0.5215 0.057 Uiso calc R 1 . .
    H H1B 0.3505 0.6758 0.5203 0.057 Uiso calc R 1 . .
    H H1C 0.3843 0.5928 0.5682 0.057 Uiso calc R 1 . .
    C C2 0.37276(12) 0.60687(14) 0.35079(11) 0.0367(5) Uani d . 1 . .
    H H2A 0.4062 0.5858 0.3103 0.055 Uiso calc R 1 . .
    H H2B 0.3689 0.6736 0.3492 0.055 Uiso calc R 1 . .
    H H2C 0.3213 0.5801 0.3450 0.055 Uiso calc R 1 . .
    C C11 0.45192(10) 0.27253(12) 0.43560(9) 0.0243(4) Uani d . 1 . .
    C C21 0.46918(11) 0.28754(13) 0.36038(10) 0.0298(4) Uani d . 1 . .
    H H21 0.4646 0.3475 0.3408 0.036 Uiso calc R 1 . .
    C C31 0.49264(11) 0.21768(13) 0.31368(10) 0.0332(5) Uani d . 1 . .
    H H31 0.5034 0.2298 0.2628 0.040 Uiso calc R 1 . .
    C C41 0.50025(12) 0.13027(13) 0.34161(11) 0.0329(5) Uani d . 1 . .
    H H41 0.5165 0.0820 0.3100 0.039 Uiso calc R 1 . .
    C C51 0.48408(11) 0.11334(13) 0.41570(10) 0.0305(4) Uani d . 1 . .
    H H51 0.4901 0.0533 0.4347 0.037 Uiso calc R 1 . .
    C C61 0.45917(10) 0.18265(12) 0.46293(10) 0.0240(4) Uani d . 1 . .
    C C71 0.43948(10) 0.15854(11) 0.54194(10) 0.0252(4) Uani d . 1 . .
    C C81 0.36294(11) 0.14336(12) 0.56199(10) 0.0307(4) Uani d . 1 . .
    H H81 0.3233 0.1526 0.5263 0.037 Uiso calc R 1 . .
    C C91 0.34381(12) 0.11508(13) 0.63306(11) 0.0347(5) Uani d . 1 . .
    H H91 0.2914 0.1045 0.6457 0.042 Uiso calc R 1 . .
    C C101 0.40081(13) 0.10219(13) 0.68579(11) 0.0358(5) Uani d . 1 . .
    H H101 0.3877 0.0827 0.7346 0.043 Uiso calc R 1 . .
    C C111 0.47717(12) 0.11785(13) 0.66701(10) 0.0342(5) Uani d . 1 . .
    H H111 0.5165 0.1096 0.7032 0.041 Uiso calc R 1 . .
    C C121 0.49649(11) 0.14550(12) 0.59550(10) 0.0300(4) Uani d . 1 . .
    H H121 0.5490 0.1556 0.5830 0.036 Uiso calc R 1 . .
    C C12 0.33957(11) 0.36475(12) 0.55627(10) 0.0264(4) Uani d . 1 . .
    C C22 0.35201(12) 0.35934(12) 0.63354(10) 0.0319(5) Uani d . 1 . .
    H H22 0.4034 0.3554 0.6517 0.038 Uiso calc R 1 . .
    C C32 0.29145(13) 0.35950(13) 0.68412(11) 0.0386(5) Uani d . 1 . .
    H H32 0.3015 0.3561 0.7360 0.046 Uiso calc R 1 . .
    C C42 0.21658(13) 0.36468(15) 0.65844(12) 0.0433(5) Uani d . 1 . .
    H H42 0.1749 0.3641 0.6927 0.052 Uiso calc R 1 . .
    C C52 0.20213(12) 0.37074(14) 0.58287(11) 0.0388(5) Uani d . 1 . .
    H H52 0.1504 0.3745 0.5658 0.047 Uiso calc R 1 . .
    C C62 0.26242(11) 0.37139(12) 0.53110(10) 0.0298(4) Uani d . 1 . .
    C C72 0.24184(11) 0.38291(13) 0.45090(11) 0.0299(4) Uani d . 1 . .
    C C82 0.26624(11) 0.32206(13) 0.39587(10) 0.0328(5) Uani d . 1 . .
    H H82 0.2966 0.2707 0.4094 0.039 Uiso calc R 1 . .
    C C92 0.24684(12) 0.33543(15) 0.32168(11) 0.0392(5) Uani d . 1 . .
    H H92 0.2643 0.2936 0.2850 0.047 Uiso calc R 1 . .
    C C102 0.20206(12) 0.40966(15) 0.30091(11) 0.0399(5) Uani d . 1 . .
    H H102 0.1891 0.4190 0.2501 0.048 Uiso calc R 1 . .
    C C112 0.17661(12) 0.46966(15) 0.35464(11) 0.0392(5) Uani d . 1 . .
    H H112 0.1457 0.5205 0.3409 0.047 Uiso calc R 1 . .
    C C122 0.19584(11) 0.45615(14) 0.42866(11) 0.0346(5) Uani d . 1 . .
    H H122 0.1773 0.4977 0.4651 0.042 Uiso calc R 1 . .
loop_
    _atom_site_aniso_label
    _atom_site_aniso_U_11
    _atom_site_aniso_U_22
    _atom_site_aniso_U_33
    _atom_site_aniso_U_12
    _atom_site_aniso_U_13
    _atom_site_aniso_U_23
    Si1 0.0279(3) 0.0196(3) 0.0235(3) -0.0010(2) 0.0023(2) -0.0001(2)
    Si2 0.0271(3) 0.0214(3) 0.0241(3) 0.0024(2) 0.0005(2) 0.0006(2)
    O1 0.0306(7) 0.0207(6) 0.0258(6) -0.0004(5) 0.0028(5) 0.0004(5)
    O2 0.0308(7) 0.0240(6) 0.0266(7) -0.0015(5) 0.0002(5) 0.0014(5)
    C1 0.0389(12) 0.0349(11) 0.0409(12) 0.0038(9) 0.0085(9) -0.0055(9)
    C2 0.0380(12) 0.0349(11) 0.0370(11) -0.0011(9) -0.0074(9) 0.0067(9)
    C11 0.0237(9) 0.0242(9) 0.0251(9) -0.0016(8) -0.0005(7) -0.0011(7)
    C21 0.0359(11) 0.0253(10) 0.0282(10) 0.0007(8) 0.0037(8) 0.0018(8)
    C31 0.0392(12) 0.0334(11) 0.0270(10) 0.0006(9) 0.0067(8) -0.0029(8)
    C41 0.0392(12) 0.0278(10) 0.0317(10) 0.0028(9) 0.0079(9) -0.0063(8)
    C51 0.0336(11) 0.0220(9) 0.0359(11) 0.0030(8) 0.0039(9) -0.0004(8)
    C61 0.0214(9) 0.0242(9) 0.0263(9) -0.0010(7) 0.0000(7) 0.0001(7)
    C71 0.0314(10) 0.0155(8) 0.0286(10) 0.0006(7) 0.0010(8) -0.0017(7)
    C81 0.0306(11) 0.0295(10) 0.0321(10) -0.0019(8) -0.0002(8) -0.0003(8)
    C91 0.0358(12) 0.0348(11) 0.0335(11) -0.0058(9) 0.0071(9) 0.0017(9)
    C101 0.0553(14) 0.0257(10) 0.0264(10) 0.0006(9) 0.0074(9) 0.0003(8)
    C111 0.0422(12) 0.0309(11) 0.0295(11) 0.0062(9) -0.0052(9) -0.0010(8)
    C121 0.0299(10) 0.0267(10) 0.0335(11) 0.0039(8) 0.0000(8) -0.0023(8)
    C12 0.0332(10) 0.0194(9) 0.0267(9) -0.0025(8) 0.0051(8) -0.0018(7)
    C22 0.0390(12) 0.0257(10) 0.0309(10) -0.0029(9) 0.0045(9) 0.0001(8)
    C32 0.0524(14) 0.0356(12) 0.0278(10) -0.0059(10) 0.0092(10) -0.0010(9)
    C42 0.0449(14) 0.0489(13) 0.0361(12) -0.0058(11) 0.0183(10) -0.0042(10)
    C52 0.0325(12) 0.0449(13) 0.0390(12) -0.0043(9) 0.0087(9) -0.0041(10)
    C62 0.0349(11) 0.0239(10) 0.0304(10) -0.0051(8) 0.0064(8) -0.0041(8)
    C72 0.0239(10) 0.0297(10) 0.0360(10) -0.0065(8) 0.0053(8) -0.0033(8)
    C82 0.0298(11) 0.0332(11) 0.0354(11) -0.0032(9) 0.0027(8) -0.0048(9)
    C92 0.0349(12) 0.0465(13) 0.0361(11) -0.0050(10) 0.0043(9) -0.0096(10)
    C102 0.0331(12) 0.0549(14) 0.0318(11) -0.0042(10) 0.0011(9) 0.0018(10)
    C112 0.0297(11) 0.0446(13) 0.0432(12) 0.0014(9) 0.0020(9) 0.0052(10)
    C122 0.0282(11) 0.0372(11) 0.0386(11) -0.0029(9) 0.0065(9) -0.0047(9)
_geom_special_details
;
All e.s.d.'s (except the e.s.d. in the dihedral angle between two l.s. planes)
are estimated using the full covariance matrix. The cell e.s.d.'s are taken
into account individually in the estimation of e.s.d.'s in distances, angles
and torsion angles; correlations between e.s.d.'s in cell parameters are only
used when they are defined by crystal symmetry. An approximate (isotropic)
treatment of cell e.s.d.'s is used for estimating e.s.d.'s involving l.s.
planes.
;
loop_
    _geom_bond_atom_site_label_1
    _geom_bond_atom_site_label_2
    _geom_bond_site_symmetry_2
    _geom_bond_distance
    _geom_bond_publ_flag
    Si1 O1 . 1.6287(12) yes
    Si1 O2 . 1.6290(13) yes
    Si1 C12 . 1.8684(19) yes
    Si1 C11 . 1.8746(17) yes
    Si2 O2 5_666 1.6342(13) yes
    Si2 O1 . 1.6347(12) yes
    Si2 C2 . 1.8452(19) yes
    Si2 C1 . 1.8494(19) yes
    O2 Si2 5_666 1.6342(13) ?
    C1 H1A . 0.9800 ?
    C1 H1B . 0.9800 ?
    C1 H1C . 0.9800 ?
    C2 H2A . 0.9800 ?
    C2 H2B . 0.9800 ?
    C2 H2C . 0.9800 ?
    C11 C21 . 1.401(2) ?
    C11 C61 . 1.411(2) ?
    C21 C31 . 1.384(3) ?
    C21 H21 . 0.9500 ?
    C31 C41 . 1.381(3) ?
    C31 H31 . 0.9500 ?
    C41 C51 . 1.382(3) ?
    C41 H41 . 0.9500 ?
    C51 C61 . 1.392(2) ?
    C51 H51 . 0.9500 ?
    C61 C71 . 1.501(2) ?
    C71 C121 . 1.393(3) ?
    C71 C81 . 1.393(3) ?
    C81 C91 . 1.382(3) ?
    C81 H81 . 0.9500 ?
    C91 C101 . 1.382(3) ?
    C91 H91 . 0.9500 ?
    C101 C111 . 1.386(3) ?
    C101 H101 . 0.9500 ?
    C111 C121 . 1.387(3) ?
    C111 H111 . 0.9500 ?
    C121 H121 . 0.9500 ?
    C12 C22 . 1.407(3) ?
    C12 C62 . 1.415(3) ?
    C22 C32 . 1.388(3) ?
    C22 H22 . 0.9500 ?
    C32 C42 . 1.380(3) ?
    C32 H32 . 0.9500 ?
    C42 C52 . 1.383(3) ?
    C42 H42 . 0.9500 ?
    C52 C62 . 1.399(3) ?
    C52 H52 . 0.9500 ?
    C62 C72 . 1.493(3) ?
    C72 C122 . 1.395(3) ?
    C72 C82 . 1.396(3) ?
    C82 C92 . 1.388(3) ?
    C82 H82 . 0.9500 ?
    C92 C102 . 1.387(3) ?
    C92 H92 . 0.9500 ?
    C102 C112 . 1.378(3) ?
    C102 H102 . 0.9500 ?
    C112 C122 . 1.385(3) ?
    C112 H112 . 0.9500 ?
    C122 H122 . 0.9500 ?
loop_
    _geom_angle_atom_site_label_1
    _geom_angle_atom_site_label_2
    _geom_angle_atom_site_label_3
    _geom_angle_site_symmetry_1
    _geom_angle_site_symmetry_3
    _geom_angle
    _geom_angle_publ_flag
    O1 Si1 O2 . . 109.98(7) yes
    O1 Si1 C12 . . 110.05(7) ?
    O2 Si1 C12 . . 105.00(8) ?
    O1 Si1 C11 . . 105.97(7) ?
    O2 Si1 C11 . . 107.49(7) ?
    C12 Si1 C11 . . 118.22(8) ?
    O2 Si2 O1 5_666 . 107.88(7) yes
    O2 Si2 C2 5_666 . 107.71(8) ?
    O1 Si2 C2 . . 107.68(8) ?
    O2 Si2 C1 5_666 . 109.78(8) ?
    O1 Si2 C1 . . 109.94(8) ?
    C2 Si2 C1 . . 113.66(10) ?
    Si1 O1 Si2 . . 141.85(8) yes
    Si1 O2 Si2 . 5_666 142.12(8) yes
    Si2 C1 H1A . . 109.5 ?
    Si2 C1 H1B . . 109.5 ?
    H1A C1 H1B . . 109.5 ?
    Si2 C1 H1C . . 109.5 ?
    H1A C1 H1C . . 109.5 ?
    H1B C1 H1C . . 109.5 ?
    Si2 C2 H2A . . 109.5 ?
    Si2 C2 H2B . . 109.5 ?
    H2A C2 H2B . . 109.5 ?
    Si2 C2 H2C . . 109.5 ?
    H2A C2 H2C . . 109.5 ?
    H2B C2 H2C . . 109.5 ?
    C21 C11 C61 . . 117.57(16) ?
    C21 C11 Si1 . . 119.05(13) ?
    C61 C11 Si1 . . 123.23(13) ?
    C31 C21 C11 . . 122.07(17) ?
    C31 C21 H21 . . 119.0 ?
    C11 C21 H21 . . 119.0 ?
    C41 C31 C21 . . 119.56(17) ?
    C41 C31 H31 . . 120.2 ?
    C21 C31 H31 . . 120.2 ?
    C31 C41 C51 . . 119.77(17) ?
    C31 C41 H41 . . 120.1 ?
    C51 C41 H41 . . 120.1 ?
    C41 C51 C61 . . 121.25(17) ?
    C41 C51 H51 . . 119.4 ?
    C61 C51 H51 . . 119.4 ?
    C51 C61 C11 . . 119.77(16) ?
    C51 C61 C71 . . 118.35(16) ?
    C11 C61 C71 . . 121.87(15) ?
    C121 C71 C81 . . 118.42(17) ?
    C121 C71 C61 . . 121.58(16) ?
    C81 C71 C61 . . 119.90(16) ?
    C91 C81 C71 . . 121.01(18) ?
    C91 C81 H81 . . 119.5 ?
    C71 C81 H81 . . 119.5 ?
    C101 C91 C81 . . 120.13(19) ?
    C101 C91 H91 . . 119.9 ?
    C81 C91 H91 . . 119.9 ?
    C91 C101 C111 . . 119.62(18) ?
    C91 C101 H101 . . 120.2 ?
    C111 C101 H101 . . 120.2 ?
    C101 C111 C121 . . 120.29(18) ?
    C101 C111 H111 . . 119.9 ?
    C121 C111 H111 . . 119.9 ?
    C111 C121 C71 . . 120.53(18) ?
    C111 C121 H121 . . 119.7 ?
    C71 C121 H121 . . 119.7 ?
    C22 C12 C62 . . 117.63(17) ?
    C22 C12 Si1 . . 116.64(14) ?
    C62 C12 Si1 . . 125.51(14) ?
    C32 C22 C12 . . 121.96(19) ?
    C32 C22 H22 . . 119.0 ?
    C12 C22 H22 . . 119.0 ?
    C42 C32 C22 . . 119.55(19) ?
    C42 C32 H32 . . 120.2 ?
    C22 C32 H32 . . 120.2 ?
    C32 C42 C52 . . 120.13(19) ?
    C32 C42 H42 . . 119.9 ?
    C52 C42 H42 . . 119.9 ?
    C42 C52 C62 . . 121.1(2) ?
    C42 C52 H52 . . 119.4 ?
    C62 C52 H52 . . 119.4 ?
    C52 C62 C12 . . 119.58(18) ?
    C52 C62 C72 . . 117.58(18) ?
    C12 C62 C72 . . 122.79(16) ?
    C122 C72 C82 . . 117.48(18) ?
    C122 C72 C62 . . 119.97(17) ?
    C82 C72 C62 . . 122.54(17) ?
    C92 C82 C72 . . 121.05(19) ?
    C92 C82 H82 . . 119.5 ?
    C72 C82 H82 . . 119.5 ?
    C102 C92 C82 . . 120.29(19) ?
    C102 C92 H92 . . 119.9 ?
    C82 C92 H92 . . 119.9 ?
    C112 C102 C92 . . 119.40(19) ?
    C112 C102 H102 . . 120.3 ?
    C92 C102 H102 . . 120.3 ?
    C102 C112 C122 . . 120.3(2) ?
    C102 C112 H112 . . 119.9 ?
    C122 C112 H112 . . 119.9 ?
    C112 C122 C72 . . 121.49(19) ?
    C112 C122 H122 . . 119.3 ?
    C72 C122 H122 . . 119.3 ?
loop_
    _geom_torsion_atom_site_label_1
    _geom_torsion_atom_site_label_2
    _geom_torsion_atom_site_label_3
    _geom_torsion_atom_site_label_4
    _geom_torsion_site_symmetry_1
    _geom_torsion_site_symmetry_2
    _geom_torsion_site_symmetry_3
    _geom_torsion_site_symmetry_4
    _geom_torsion
    _geom_torsion_publ_flag
    O1 Si2 O2 Si1 . . 5_666 5_666 -74.36(14) yes
    O2 Si1 O1 Si2 . . . . -52.51(15) yes
    C12 Si1 O1 Si2 . . . . 62.69(15) ?
    C11 Si1 O1 Si2 . . . . -168.40(12) ?
    O2 Si2 O1 Si1 5_666 . . . 84.84(14) yes
    C2 Si2 O1 Si1 . . . . -159.17(13) ?
    C1 Si2 O1 Si1 . . . . -34.85(16) ?
    O1 Si1 O2 Si2 . . . 5_666 -37.42(15) yes
    C12 Si1 O2 Si2 . . . 5_666 -155.78(13) ?
    C11 Si1 O2 Si2 . . . 5_666 77.52(14) ?
    O1 Si1 C11 C21 . . . . 7.60(16) ?
    O2 Si1 C11 C21 . . . . -109.97(15) ?
    C12 Si1 C11 C21 . . . . 131.54(15) ?
    O1 Si1 C11 C61 . . . . -176.83(14) ?
    O2 Si1 C11 C61 . . . . 65.60(16) ?
    C12 Si1 C11 C61 . . . . -52.89(18) ?
    C61 C11 C21 C31 . . . . -0.1(3) ?
    Si1 C11 C21 C31 . . . . 175.77(15) ?
    C11 C21 C31 C41 . . . . -0.7(3) ?
    C21 C31 C41 C51 . . . . 0.3(3) ?
    C31 C41 C51 C61 . . . . 0.8(3) ?
    C41 C51 C61 C11 . . . . -1.6(3) ?
    C41 C51 C61 C71 . . . . 177.46(18) ?
    C21 C11 C61 C51 . . . . 1.1(3) ?
    Si1 C11 C61 C51 . . . . -174.49(14) ?
    C21 C11 C61 C71 . . . . -177.85(16) ?
    Si1 C11 C61 C71 . . . . 6.5(2) ?
    C51 C61 C71 C121 . . . . 78.6(2) ?
    C11 C61 C71 C121 . . . . -102.4(2) ?
    C51 C61 C71 C81 . . . . -97.5(2) ?
    C11 C61 C71 C81 . . . . 81.5(2) yes
    C121 C71 C81 C91 . . . . -0.7(3) ?
    C61 C71 C81 C91 . . . . 175.58(17) ?
    C71 C81 C91 C101 . . . . 0.6(3) ?
    C81 C91 C101 C111 . . . . 0.1(3) ?
    C91 C101 C111 C121 . . . . -0.6(3) ?
    C101 C111 C121 C71 . . . . 0.5(3) ?
    C81 C71 C121 C111 . . . . 0.1(3) ?
    C61 C71 C121 C111 . . . . -176.07(16) ?
    O1 Si1 C12 C22 . . . . -127.17(14) ?
    O2 Si1 C12 C22 . . . . -8.85(15) ?
    C11 Si1 C12 C22 . . . . 110.94(14) ?
    O1 Si1 C12 C62 . . . . 47.32(17) ?
    O2 Si1 C12 C62 . . . . 165.63(15) ?
    C11 Si1 C12 C62 . . . . -74.57(17) ?
    C62 C12 C22 C32 . . . . 0.6(3) ?
    Si1 C12 C22 C32 . . . . 175.55(14) ?
    C12 C22 C32 C42 . . . . 0.3(3) ?
    C22 C32 C42 C52 . . . . -0.8(3) ?
    C32 C42 C52 C62 . . . . 0.3(3) ?
    C42 C52 C62 C12 . . . . 0.7(3) ?
    C42 C52 C62 C72 . . . . -176.95(19) ?
    C22 C12 C62 C52 . . . . -1.1(3) ?
    Si1 C12 C62 C52 . . . . -175.54(14) ?
    C22 C12 C62 C72 . . . . 176.41(17) ?
    Si1 C12 C62 C72 . . . . 2.0(3) ?
    C52 C62 C72 C122 . . . . 52.9(2) ?
    C12 C62 C72 C122 . . . . -124.6(2) ?
    C52 C62 C72 C82 . . . . -126.4(2) ?
    C12 C62 C72 C82 . . . . 56.1(3) yes
    C122 C72 C82 C92 . . . . 1.5(3) ?
    C62 C72 C82 C92 . . . . -179.20(18) ?
    C72 C82 C92 C102 . . . . -0.5(3) ?
    C82 C92 C102 C112 . . . . -0.4(3) ?
    C92 C102 C112 C122 . . . . 0.3(3) ?
    C102 C112 C122 C72 . . . . 0.8(3) ?
    C82 C72 C122 C112 . . . . -1.7(3) ?
    C62 C72 C122 C112 . . . . 179.02(17) ?
data_global
_journal_date_recd_electronic     2009-08-03
_journal_date_accepted     2009-08-12
_journal_name_full     'Acta Crystallographica, Section E'
_journal_year     2009
_journal_volume     65
_journal_issue      9
_journal_page_first     o2182
_journal_page_last     o2183
_journal_paper_category     QO
_journal_coeditor_code     VM2002
_publ_contact_author_name     'Anthony L. Spek'
_publ_contact_author_address
;
Bijvoet Center for Biomolecular Research
Crystal and Structural Chemistry
Faculty of Science
Utrecht University
Padualaan 8
3584 CH Utrecht
The Netherlands
;
_publ_contact_author_email     a.l.spek@uu.nl
_publ_contact_author_fax     '0031 30 2533940'
_publ_contact_author_phone     '0031 30 2532538'
_publ_section_title
;
2,2,6,6-Tetrakis(biphenyl-2-yl)-4,4,8,8-tetramethylcyclotetrasiloxane
;
loop_
    _publ_author_name
    _publ_author_address
    'Couzijn, Erik P. A.'
;
Department of Chemistry and Pharmaceutical Sciences
Faculty of Sciences
VU University Amsterdam
De Boelelaan 1083
1081 HV Amsterdam
The Netherlands
;
    'Lutz, Martin'
;
Bijvoet Center for Biomolecular Research
Crystal and Structural Chemistry
Faculty of Science
Utrecht University
Padualaan 8
3584 CH Utrecht
The Netherlands
;
    'Spek, Anthony L.'
;
Bijvoet Center for Biomolecular Research
Crystal and Structural Chemistry
Faculty of Science
Utrecht University
Padualaan 8
3584 CH Utrecht
The Netherlands
;
    'Lammertsma, Koop'
;
Department of Chemistry and Pharmaceutical Sciences
Faculty of Sciences
VU University Amsterdam
De Boelelaan 1083
1081 HV Amsterdam
The Netherlands
;
