# Supplementary material for: 2,2,6,6-Tetra­kis(biphenyl-2-yl)-4,4,8,8-tetra­methyl­cyclo­tetra­siloxane
Source: Acta Crystallogr Sect E Struct Rep Online. 2009 Aug 19;65(Pt 9):o2182–3. doi: 10.1107/S1600536809031961 (PMC2969922; doi:10.1107/S1600536809031961)
Supplement: Supplementary file 2 [file e-65-o2182-Isup2.hkl]

# 
# h,k,l, Fc-squared, Fo-squared, sigma(Fo-squared) and status flag 
# 
data_I
_shelx_title ' s3786a' 
_shelx_refln_list_code          4 
_shelx_F_calc_maximum      252.38 
_exptl_crystal_F_000      1792.00 
_reflns_d_resolution_high  0.8202 
 
loop_ 
 _symmetry_equiv_pos_as_xyz 
 'x, y, z' 
 '-x+1/2, -y, z+1/2' 
 'x+1/2, -y+1/2, -z' 
 '-x, y+1/2, -z+1/2' 
 '-x, -y, -z' 
 'x-1/2, y, -z-1/2' 
 '-x-1/2, y-1/2, z' 
 'x, -y-1/2, z-1/2' 
 
_cell_length_a    17.3418 
_cell_length_b    14.6488 
_cell_length_c    17.9584 
_cell_angle_alpha  90.000 
_cell_angle_beta   90.000 
_cell_angle_gamma  90.000 
 
_shelx_F_squared_multiplier     1.000 
 
loop_ 
 _refln_index_h 
 _refln_index_k 
 _refln_index_l 
 _refln_F_squared_calc 
 _refln_F_squared_meas 
 _refln_F_squared_sigma 
 _refln_observed_status 
   2   0   0    14801.36    14401.04    306.50 o 
   4   0   0    35130.55    34891.67    797.21 o 
   6   0   0      906.56     1024.03     30.65 o 
   8   0   0      414.47      520.75     22.68 o 
  10   0   0     1835.32     1603.32     45.98 o 
  12   0   0    14729.20    14474.29    490.71 o 
  14   0   0    10195.27     9623.27    306.81 o 
  16   0   0      315.54      334.09     40.15 o 
  18   0   0     2293.74     2513.32    153.56 o 
  20   0   0      236.26      247.35     72.95 o 
   2   1   0    34131.71    32659.41    551.71 o 
   4   1   0    37921.67    37684.83    582.36 o 
   6   1   0    15187.56    15518.54    254.40 o 
   8   1   0    12038.74    13050.28    220.68 o 
  10   1   0      275.46      266.35     13.79 o 
  12   1   0     1708.37     1801.01     52.11 o 
  14   1   0      965.85      972.23     33.72 o 
  16   1   0        3.67       27.28     19.31 o 
  18   1   0      299.11      346.35     46.28 o 
  20   1   0      254.96      229.57     53.33 o 
   0   2   0       29.02      116.78      7.05 o 
   2   2   0     6790.99     6928.50    119.54 o 
   4   2   0    33050.25    32262.79    490.40 o 
   6   2   0     1389.15     1398.88     30.34 o 
   8   2   0     5219.61     5083.35     82.76 o 
  10   2   0     8558.25     9129.49    171.64 o 
  12   2   0     3516.66     3690.29     91.95 o 
  14   2   0      227.30      235.39     18.39 o 
  16   2   0       86.09       28.20     22.07 o 
  18   2   0     1140.61     1187.70     55.17 o 
  20   2   0      255.28      269.72     62.83 o 
   2   3   0     3155.05     3041.73     42.91 o 
   4   3   0     6730.24     6836.85    104.21 o 
   6   3   0     4816.44     4703.59     73.56 o 
   8   3   0     1933.74     1966.83     42.91 o 
  10   3   0      732.14      748.17     24.83 o 
  12   3   0     1505.56     1573.89     49.04 o 
  14   3   0      986.10      969.78     39.85 o 
  16   3   0       71.11       93.18     32.18 o 
  18   3   0      874.03      949.55     58.24 o 
  20   3   0     1736.72     1757.18    129.04 o 
   2   4   0      613.30      673.69     13.79 o 
   4   4   0     3011.28     3119.59     49.04 o 
   6   4   0      450.94      598.60     21.76 o 
   8   4   0     9474.67    10629.82    190.03 o 
  10   4   0       33.50       26.97     11.34 o 
  12   4   0     4512.52     4567.20    101.15 o 
  14   4   0    10317.15    10382.48    337.46 o 
  16   4   0      432.96      490.40     39.85 o 
  18   4   0      186.20      206.28     34.02 o 
  20   4   0      108.19      117.70     54.56 o 
   2   5   0    36840.53    36727.32    551.71 o 
   4   5   0        6.24       21.76      9.81 o 
   6   5   0      885.49      863.72     22.07 o 
   8   5   0        7.17       15.02     16.86 o 
  10   5   0     4046.71     4126.14     88.89 o 
  12   5   0      328.29      335.31     29.12 o 
  14   5   0     1391.20     1441.48     58.24 o 
  16   5   0     1151.94     1170.23     64.37 o 
  18   5   0      251.24      218.54     43.83 o 
  20   5   0       47.22       46.89     36.78 o 
   0   6   0      481.87      470.79     18.70 o 
   2   6   0     7862.99     8052.14    134.86 o 
   4   6   0     3464.25     3759.87     61.30 o 
   6   6   0      258.65      250.72     11.65 o 
   8   6   0        7.70        8.58      8.58 o 
  10   6   0     7170.31     7437.29    162.45 o 
  12   6   0      481.98      432.17     55.78 o 
  14   6   0       32.15       26.05     28.81 o 
  16   6   0      655.87      731.93     58.54 o 
  18   6   0      673.01      621.59     52.41 o 
   2   7   0       78.84       53.33     10.42 o 
   4   7   0       22.43        7.97      7.97 o 
   6   7   0      157.77      136.70      8.89 o 
   8   7   0      883.90      879.05     25.44 o 
  10   7   0     1503.41     1562.24     49.04 o 
  12   7   0     1192.48     1188.62     49.04 o 
  14   7   0      749.19      775.76     49.04 o 
  16   7   0       68.45       78.16     38.31 o 
  18   7   0      126.07      138.85     67.43 o 
   0   8   0    37117.48    39598.32    981.12 o 
   2   8   0       83.89       93.48     10.11 o 
   4   8   0     2143.82     2314.40     49.04 o 
   6   8   0     8573.94     9141.45    171.64 o 
   8   8   0     2705.83     2917.91     58.24 o 
  10   8   0      340.05      319.38     21.46 o 
  12   8   0      438.86      418.68     27.28 o 
  14   8   0     4333.97     4581.30    128.73 o 
  16   8   0     1323.19     1424.93     83.06 o 
  18   8   0      489.68      480.60     77.55 o 
   2   9   0    16818.33    17949.42    300.37 o 
   4   9   0     5809.97     6009.91    113.41 o 
   6   9   0      416.18      423.28     25.13 o 
   8   9   0     1066.19     1085.63     33.72 o 
  10   9   0     4423.37     4756.62     95.02 o 
  12   9   0     2325.86     2504.43     76.63 o 
  14   9   0     1243.24     1173.91     83.06 o 
  16   9   0     3341.83     3490.76    153.56 o 
  18   9   0      140.55       92.56     47.81 o 
   0  10   0     1325.95     1343.10     58.24 o 
   2  10   0      823.23      845.64     24.52 o 
   4  10   0      382.68      332.56     20.54 o 
   6  10   0     1238.52     1146.01     39.85 o 
   8  10   0     2726.42     2708.87     67.43 o 
  10  10   0        6.54       40.15     23.91 o 
  12  10   0      444.50      404.89     43.22 o 
  14  10   0      929.74     1023.11     61.30 o 
  16  10   0       93.14      155.09     54.56 o 
   2  11   0     2349.83     2387.04     64.37 o 
   4  11   0     9030.11     9146.04    239.07 o 
   6  11   0      600.15      569.79     46.28 o 
   8  11   0     1106.10     1129.77     36.78 o 
  10  11   0     1147.97     1123.33     52.11 o 
  12  11   0      693.16      725.19     39.85 o 
  14  11   0     4183.53     4828.34    168.58 o 
  16  11   0     1028.11     1053.14     67.43 o 
   0  12   0    16199.71    16375.83    613.62 o 
   2  12   0      986.59      987.55     45.98 o 
   4  12   0     1204.65     1168.70     45.98 o 
   6  12   0     1401.32     1351.68     42.91 o 
   8  12   0        1.92       21.76     26.05 o 
  10  12   0       35.64       20.23     19.92 o 
  12  12   0      888.21      797.21     55.17 o 
  14  12   0     1371.17     1491.14     79.69 o 
   2  13   0     1635.73     1758.71     52.11 o 
   4  13   0        3.91       22.07     18.70 o 
   6  13   0        2.56       33.72     37.70 o 
   8  13   0     1240.93     1124.56     55.17 o 
  10  13   0       60.47       53.02     35.25 o 
  12  13   0      721.67      836.75     58.54 o 
  14  13   0       14.15       37.39     38.62 o 
   0  14   0      452.74      413.78     43.22 o 
   2  14   0      279.53      295.16     28.20 o 
   4  14   0      221.68      267.27     30.34 o 
   6  14   0      182.01      189.11     29.12 o 
   8  14   0      393.71      440.14     43.22 o 
  10  14   0      206.20      194.94     53.64 o 
  12  14   0      177.28      217.92     50.27 o 
   2  15   0      147.45      140.68     31.26 o 
   4  15   0     1408.28     1414.20     58.24 o 
   6  15   0      297.51      289.34     43.52 o 
   8  15   0      544.66      599.52     67.74 o 
  10  15   0      600.46      616.68     64.67 o 
   0  16   0     1746.32     1978.17    184.82 o 
   2  16   0       22.26       19.31     20.54 o 
   4  16   0       22.81       48.12     39.85 o 
   6  16   0      881.72      943.72     95.63 o 
   8  16   0        8.95       53.33     43.22 o 
   2  17   0       10.09       27.59     33.41 o 
   4  17   0     1349.30     1118.43     92.26 o 
   6  17   0       44.22       29.42     29.12 o 
   1   1   1     9619.20     9454.08    116.47 o 
   2   1   1     4891.20     4612.25     58.24 o 
   3   1   1        6.93       13.79      4.90 o 
   4   1   1    19027.98    18949.84    220.68 o 
   5   1   1    53164.27    51245.43    613.01 o 
   6   1   1     2558.57     2695.08     33.72 o 
   7   1   1     6651.09     6116.26     73.56 o 
   8   1   1     1233.95     1361.49     22.07 o 
   9   1   1      246.00      169.80      8.58 o 
  10   1   1       40.22       74.79     10.11 o 
  11   1   1     1726.54     1775.57     30.65 o 
  12   1   1       43.96       53.33     14.10 o 
  13   1   1    10112.07    10243.02    177.77 o 
  14   1   1      584.60      626.49     20.23 o 
  15   1   1       48.05       58.85     12.57 o 
  16   1   1       76.55       81.84     16.55 o 
  17   1   1      607.63      590.63     25.75 o 
  18   1   1        8.57       26.67     22.07 o 
  19   1   1     1048.16     1117.51     52.11 o 
  20   1   1       35.87       26.05     22.68 o 
  21   1   1      109.15      111.57     34.94 o 
   0   2   1       15.01       30.04      3.98 o 
   1   2   1    26037.42    25028.10    291.18 o 
   2   2   1      709.18      725.19     10.11 o 
   3   2   1    52351.57    52686.30    674.31 o 
   4   2   1      158.15      164.59      7.66 o 
   5   2   1    19278.09    19101.26    226.81 o 
   6   2   1     3400.54     3686.62     45.98 o 
   7   2   1      379.77      441.06     11.03 o 
   8   2   1      186.98      209.65      9.81 o 
   9   2   1     3386.64     3382.87     49.04 o 
  10   2   1     2386.39     2425.66     42.91 o 
  11   2   1     4273.04     4741.91     73.56 o 
  12   2   1       19.55       98.69     19.62 o 
  13   2   1      195.32      194.63     11.95 o 
  14   2   1     2037.92     1950.28     42.91 o 
  15   2   1      230.44      216.39     15.33 o 
  16   2   1       28.30       39.54     17.16 o 
  17   2   1      351.33      390.48     23.91 o 
  18   2   1      162.44       76.32     20.23 o 
  19   2   1      271.12      343.90     34.02 o 
  20   2   1        5.74       36.17     41.99 o 
   1   3   1     2257.30     2375.70     30.34 o 
   2   3   1     2720.61     2661.36     30.34 o 
   3   3   1    12989.33    13308.66    156.32 o 
   4   3   1      652.43      643.96     10.73 o 
   5   3   1        5.71       21.76      5.82 o 
   6   3   1      613.56      628.33     13.49 o 
   7   3   1       18.83        9.20      6.44 o 
   8   3   1      266.31      247.96      9.81 o 
   9   3   1      881.85      831.54     16.86 o 
  10   3   1      287.73      323.36     13.18 o 
  11   3   1       89.26       66.51     12.26 o 
  12   3   1       61.13       82.14     17.78 o 
  13   3   1      448.72      434.93     17.78 o 
  14   3   1       76.97       84.90     15.63 o 
  15   3   1        1.31       24.52     28.50 o 
  16   3   1      115.82       88.89     22.68 o 
  17   3   1      198.98      188.50     25.44 o 
  18   3   1       61.84       74.48     26.05 o 
  19   3   1      206.21      278.00     34.02 o 
  20   3   1        0.00       36.47     25.44 o 
   0   4   1      546.03      614.23     14.71 o 
   1   4   1     2924.42     2794.08     33.72 o 
   2   4   1     1510.20     1542.32     21.46 o 
   3   4   1      316.16      242.14      6.74 o 
   4   4   1     1148.66     1206.09     19.00 o 
   5   4   1      341.42      256.24      7.97 o 
   6   4   1     3953.47     3980.55     52.11 o 
   7   4   1     4630.67     4896.38     64.37 o 
   8   4   1     1687.44     1778.94     27.59 o 
   9   4   1       15.43       10.42      7.97 o 
  10   4   1     1567.89     1713.96     39.85 o 
  11   4   1      153.14      163.67     16.24 o 
  12   4   1      327.32      365.35     19.92 o 
  13   4   1     1095.66     1108.62     30.65 o 
  14   4   1      112.63      187.89     20.54 o 
  15   4   1     1379.07     1433.51     42.91 o 
  16   4   1        0.09       13.18     13.79 o 
  17   4   1       40.65       15.33     15.63 o 
  18   4   1       70.40       44.75     29.42 o 
  19   4   1      136.59      109.42     41.99 o 
  20   4   1       44.18       45.36     34.63 o 
   1   5   1     7131.20     7232.24     85.82 o 
   2   5   1     4374.44     4418.85     55.17 o 
   3   5   1      223.24      274.63      7.36 o 
   4   5   1      283.20      283.52      7.97 o 
   5   5   1     5735.70     5515.83     64.37 o 
   6   5   1     2646.73     2889.40     39.85 o 
   7   5   1      142.76       95.94      8.58 o 
   8   5   1        9.46       11.34      7.36 o 
   9   5   1      886.19      797.52     17.47 o 
  10   5   1      221.11      190.64     13.49 o 
  11   5   1     1707.85     1582.47     39.85 o 
  12   5   1      316.16      333.17     19.00 o 
  13   5   1     2129.86     2003.00     49.04 o 
  14   5   1      102.44       99.31     19.00 o 
  15   5   1      979.11      938.82     36.78 o 
  16   5   1       22.19       31.88     36.78 o 
  17   5   1        0.33       32.18     25.44 o 
  18   5   1        0.33       45.36     28.81 o 
  19   5   1      138.99       68.35     42.30 o 
  20   5   1        0.95       38.93     46.28 o 
   0   6   1     7235.03     7782.11    137.93 o 
   1   6   1     1904.09     1805.91     23.29 o 
   2   6   1     3829.60     3799.72     49.04 o 
   3   6   1     1299.34     1846.07     25.13 o 
   4   6   1      561.55      603.20     13.18 o 
   5   6   1     5332.72     5215.15     64.37 o 
   6   6   1      396.36      398.76     12.26 o 
   7   6   1     2661.70     2835.76     39.85 o 
   8   6   1      637.85      678.90     15.02 o 
   9   6   1     2782.64     2737.38     39.85 o 
  10   6   1       97.73      115.25     13.79 o 
  11   6   1     3742.03     3809.83     79.69 o 
  12   6   1      471.10      457.61     19.92 o 
  13   6   1        4.78       10.73     11.03 o 
  14   6   1       63.10       66.82     25.75 o 
  15   6   1      325.87      326.12     30.04 o 
  16   6   1       21.72       32.18     25.44 o 
  17   6   1       45.07       42.30     28.81 o 
  18   6   1       20.82       37.09     44.14 o 
  19   6   1        3.84       40.15     45.98 o 
   1   7   1     5329.77     5711.68     70.50 o 
   2   7   1     1531.91     1599.03     21.15 o 
   3   7   1      706.79      872.92     15.63 o 
   4   7   1      944.61      977.74     19.00 o 
   5   7   1       40.74       52.41      9.81 o 
   6   7   1      136.47      145.28      7.05 o 
   7   7   1      104.33      116.78      8.89 o 
   8   7   1       45.33       54.25     10.73 o 
   9   7   1      657.32      679.21     17.47 o 
  10   7   1      228.01      216.08     11.34 o 
  11   7   1      426.36      406.12     18.70 o 
  12   7   1       24.23       12.26     11.03 o 
  13   7   1      132.37      144.36     19.00 o 
  14   7   1      376.65      366.58     27.89 o 
  15   7   1       92.24      104.82     21.46 o 
  16   7   1       72.24       99.31     31.26 o 
  17   7   1      360.88      402.74     30.65 o 
  18   7   1       91.28       81.84     35.55 o 
  19   7   1        1.92       43.52     52.11 o 
   0   8   1        9.51        6.74      7.05 o 
   1   8   1     6630.57     6960.99     98.08 o 
   2   8   1     1176.49     1203.02     20.54 o 
   3   8   1      347.63      319.99     12.26 o 
   4   8   1      297.01      330.10     13.18 o 
   5   8   1      546.98      622.51     14.71 o 
   6   8   1        1.32        7.97      7.05 o 
   7   8   1      930.82     1107.09     21.76 o 
   8   8   1      650.77      680.13     17.78 o 
   9   8   1     1893.57     1993.49     33.72 o 
  10   8   1       30.17       27.59     14.10 o 
  11   8   1      236.52      215.78     13.49 o 
  12   8   1     1962.09     1957.94     45.98 o 
  13   8   1      798.34      820.20     36.78 o 
  14   8   1       17.83       25.75     20.84 o 
  15   8   1     1437.82     1440.56     55.17 o 
  16   8   1     1192.92     1182.49     42.91 o 
  17   8   1      265.53      248.57     34.02 o 
  18   8   1        0.64       20.84     21.15 o 
   1   9   1     1668.83     1886.22     27.28 o 
   2   9   1      594.16      640.59     19.31 o 
   3   9   1      758.08      803.65     15.63 o 
   4   9   1       93.55      110.65     10.42 o 
   5   9   1      267.56      280.76     12.57 o 
   6   9   1        0.59        7.97      7.66 o 
   7   9   1      129.92       90.42     14.71 o 
   8   9   1      505.59      508.49     19.00 o 
   9   9   1     1643.15     1705.99     36.78 o 
  10   9   1      192.63      213.33     11.95 o 
  11   9   1     1405.43     1499.41     30.65 o 
  12   9   1       86.07      112.79     22.37 o 
  13   9   1      204.64      179.92     34.33 o 
  14   9   1      281.48      316.92     27.59 o 
  15   9   1     1442.23     1458.34     58.24 o 
  16   9   1       71.05       61.61     28.81 o 
  17   9   1      611.59      736.53     45.98 o 
  18   9   1      176.14      163.98     40.76 o 
   0  10   1      203.81      224.67     17.78 o 
   1  10   1     9808.91    10104.17    165.51 o 
   2  10   1     1237.76     1270.45     26.67 o 
   3  10   1     9696.97     9734.22    162.45 o 
   4  10   1     2039.31     2146.44     42.91 o 
   5  10   1     9101.91     9119.69    140.99 o 
   6  10   1      438.68      406.42     16.24 o 
   7  10   1        1.81       11.03      9.50 o 
   8  10   1     1411.45     1451.60     30.65 o 
   9  10   1     7484.77     8197.11    134.86 o 
  10  10   1      231.86      252.25     17.16 o 
  11  10   1     3753.18     3802.78     82.76 o 
  12  10   1       22.44       14.10     13.79 o 
  13  10   1        7.88       22.37     19.92 o 
  14  10   1      545.05      544.04     30.65 o 
  15  10   1      278.44      304.05     40.15 o 
  16  10   1      354.62      316.62     43.22 o 
  17  10   1      138.52      142.83     34.63 o 
   1  11   1     1953.21     1828.90     36.78 o 
   2  11   1      151.29      178.38     10.42 o 
   3  11   1      295.09      260.53     13.79 o 
   4  11   1      253.59      256.54     13.49 o 
   5  11   1     2491.77     2400.53     52.11 o 
   6  11   1      541.21      538.53     24.83 o 
   7  11   1     2904.10     2920.67     58.24 o 
   8  11   1       34.34       30.65     16.24 o 
   9  11   1     3578.04     3679.57     70.50 o 
  10  11   1       12.69        9.50     10.42 o 
  11  11   1      254.25      217.62     28.81 o 
  12  11   1        5.15       30.65     36.17 o 
  13  11   1      192.13      171.64     28.20 o 
  14  11   1      137.50      138.23     28.81 o 
  15  11   1      183.90      117.08     30.04 o 
  16  11   1       39.58       23.91     22.07 o 
   0  12   1     2066.81     2151.04     76.63 o 
   1  12   1      123.51      110.95     11.03 o 
   2  12   1      832.26      834.30     20.54 o 
   3  12   1        0.14       24.21     27.28 o 
   4  12   1       67.96       66.51     14.41 o 
   5  12   1      141.55      119.54     14.71 o 
   6  12   1       95.54       95.32     22.99 o 
   7  12   1     1876.14     1821.85     42.91 o 
   8  12   1       99.64       92.87     19.92 o 
   9  12   1     1552.20     1555.20     61.30 o 
  10  12   1      271.30      238.15     28.20 o 
  11  12   1      128.09      117.70     26.36 o 
  12  12   1      304.09      310.79     34.02 o 
  13  12   1      514.94      510.02     36.78 o 
  14  12   1       32.54       28.20     26.05 o 
  15  12   1       45.61       26.05     23.91 o 
   1  13   1       15.48       19.62     10.73 o 
   2  13   1       14.92       15.33     12.87 o 
   3  13   1      177.18      163.37     17.16 o 
   4  13   1      210.52      151.41     16.55 o 
   5  13   1      109.14       72.33     16.55 o 
   6  13   1       61.96       49.65     18.70 o 
   7  13   1      117.81      111.87     16.55 o 
   8  13   1        2.76       30.04     34.63 o 
   9  13   1        8.73       14.71     14.10 o 
  10  13   1      110.99      120.15     31.57 o 
  11  13   1       49.90       17.78     17.78 o 
  12  13   1        6.81       18.39     20.54 o 
  13  13   1      868.91      944.64     42.91 o 
  14  13   1        0.03       37.70     45.06 o 
   0  14   1      762.75      738.06     33.72 o 
   1  14   1     1717.14     1643.16     30.65 o 
   2  14   1       56.96       59.46     17.47 o 
   3  14   1      468.82      480.60     21.76 o 
   4  14   1      157.84      132.10     20.84 o 
   5  14   1     1058.73     1042.42     36.78 o 
   6  14   1        0.62       24.52     28.81 o 
   7  14   1      228.61      214.86     25.44 o 
   8  14   1        0.64       35.86     40.76 o 
   9  14   1     1279.29     1271.99     45.98 o 
  10  14   1       38.25       87.35     31.57 o 
  11  14   1     1463.47     1539.26     55.17 o 
  12  14   1        0.10       18.39     19.31 o 
  13  14   1      112.14       67.43     39.85 o 
   1  15   1     1482.40     1572.05     39.85 o 
   2  15   1       23.05       15.63     15.02 o 
   3  15   1      133.00      132.10     23.29 o 
   4  15   1        7.96       17.47     16.86 o 
   5  15   1     1227.29     1237.96     42.91 o 
   6  15   1      163.80      150.49     24.52 o 
   7  15   1     2222.01     2265.36     70.50 o 
   8  15   1       18.25       27.59     22.37 o 
   9  15   1      557.94      468.34     36.78 o 
  10  15   1       12.91       14.10     15.33 o 
  11  15   1      436.00      465.58     40.15 o 
   0  16   1     1194.90      971.00     67.74 o 
   1  16   1        0.35       13.49     14.41 o 
   2  16   1      306.34      300.07     40.15 o 
   3  16   1       28.22       17.16     19.00 o 
   4  16   1       19.17       31.26     36.17 o 
   5  16   1      484.59      427.57     33.72 o 
   6  16   1      314.35      321.21     34.02 o 
   7  16   1      698.86      824.49     42.91 o 
   8  16   1       94.82       25.75     23.91 o 
   9  16   1      716.27      725.49     49.04 o 
   1  17   1      301.15      268.50     34.02 o 
   2  17   1      160.81      122.60     38.31 o 
   3  17   1        0.87       28.50     27.28 o 
   4  17   1      212.33      270.03     40.15 o 
   5  17   1      147.22      100.84     38.62 o 
   6  17   1        4.08       31.88     28.20 o 
   1   0   2     1096.02     1112.91     17.78 o 
   2   0   2    21176.11    20061.53    306.50 o 
   3   0   2     3393.27     3383.18     52.11 o 
   4   0   2     3467.98     3126.02     45.98 o 
   5   0   2    39943.96    40804.42    643.66 o 
   6   0   2    16831.39    15910.87    232.94 o 
   7   0   2      529.36      578.68     18.39 o 
   8   0   2     7203.56     6741.22    107.28 o 
   9   0   2      891.52      986.63     24.83 o 
  10   0   2     4031.17     4347.13     79.69 o 
  11   0   2       67.17       88.58     16.55 o 
  12   0   2     8066.74     7823.48    171.64 o 
  13   0   2     3777.43     3758.03     91.95 o 
  14   0   2     4362.04     4311.27    107.28 o 
  15   0   2      839.49      853.00     33.72 o 
  16   0   2      312.77      343.90     25.13 o 
  17   0   2     1208.27     1208.85     67.43 o 
  18   0   2     1041.07     1158.89     76.93 o 
  19   0   2      195.21      196.47     40.76 o 
  20   0   2       96.78       52.41     42.91 o 
  21   0   2     1207.42     1336.66    154.48 o 
   1   1   2     1216.88     1165.02     14.10 o 
   2   1   2     6422.08     6340.62     76.63 o 
   3   1   2    27255.45    26335.03    337.15 o 
   4   1   2     8426.25     8369.06    104.21 o 
   5   1   2     6450.32     6095.42     70.50 o 
   6   1   2     5730.19     5990.90     67.43 o 
   7   1   2     2688.06     2981.97     39.85 o 
   8   1   2      514.22      621.59     13.18 o 
   9   1   2       60.18       68.35      8.28 o 
  10   1   2      859.79      846.56     19.31 o 
  11   1   2      697.45      780.05     21.46 o 
  12   1   2     3121.63     3176.90     52.11 o 
  13   1   2     1029.49      959.05     23.29 o 
  14   1   2      284.53      275.55     15.33 o 
  15   1   2      156.85      133.02     14.71 o 
  16   1   2       81.75       90.72     19.00 o 
  17   1   2       31.99       24.52     16.86 o 
  18   1   2      516.94      511.55     30.65 o 
  19   1   2        0.09       38.93     44.14 o 
  20   1   2       69.50      115.86     31.57 o 
  21   1   2       16.10       19.92     19.62 o 
   0   2   2     2963.71     2779.06     39.85 o 
   1   2   2     5394.65     5127.18     64.37 o 
   2   2   2       98.94      106.36      4.60 o 
   3   2   2     1171.86     1173.29     15.94 o 
   4   2   2      100.26      109.12      5.82 o 
   5   2   2     6775.60     6907.35     82.76 o 
   6   2   2      823.35      780.36     13.79 o 
   7   2   2      117.50      120.15      7.97 o 
   8   2   2      368.33      413.17     12.57 o 
   9   2   2    10447.84    10724.84    150.19 o 
  10   2   2     3117.02     3281.42     45.98 o 
  11   2   2      325.66      312.33     12.57 o 
  12   2   2     3337.59     3442.95     58.24 o 
  13   2   2       45.99       61.61     11.34 o 
  14   2   2      548.06      511.86     16.86 o 
  15   2   2      533.56      525.96     18.08 o 
  16   2   2       22.20       25.44     28.81 o 
  17   2   2      443.67      361.06     28.81 o 
  18   2   2      618.39      613.93     30.65 o 
  19   2   2        2.61       26.97     23.60 o 
  20   2   2       28.75       40.15     46.89 o 
   1   3   2    48750.72    47608.47    551.71 o 
   2   3   2      540.01      514.92      8.89 o 
   3   3   2     3553.77     3469.31     39.85 o 
   4   3   2        0.31        6.13      5.21 o 
   5   3   2      627.54      672.16     12.57 o 
   6   3   2      984.29      996.13     15.94 o 
   7   3   2      140.88      215.47      9.20 o 
   8   3   2      228.39      216.39      9.20 o 
   9   3   2       62.24       65.59      9.20 o 
  10   3   2      293.64      311.41     14.10 o 
  11   3   2      195.35      177.77     15.33 o 
  12   3   2      592.86      626.19     22.37 o 
  13   3   2      159.17      145.59     17.16 o 
  14   3   2       19.50       41.07     16.55 o 
  15   3   2      313.85      299.45     21.46 o 
  16   3   2      260.34      242.75     19.62 o 
  17   3   2      113.33       66.51     31.57 o 
  18   3   2     1689.88     1681.47     64.37 o 
  19   3   2       29.91       82.76     32.18 o 
  20   3   2      889.38      910.01     49.04 o 
   0   4   2    30666.19    30402.63    459.75 o 
   1   4   2    35200.85    35202.77    398.45 o 
   2   4   2     3978.97     3883.08     42.91 o 
   3   4   2     1422.10     1569.60     21.76 o 
   4   4   2      174.62      218.84      7.97 o 
   5   4   2     2441.11     2364.36     30.65 o 
   6   4   2      114.56       79.69      6.74 o 
   7   4   2     9412.93     9735.14    131.80 o 
   8   4   2      529.72      741.43     16.55 o 
   9   4   2        8.08       11.03      7.66 o 
  10   4   2     1914.65     2087.59     36.78 o 
  11   4   2       49.70       22.37     14.41 o 
  12   4   2     6429.15     6250.21    113.41 o 
  13   4   2      227.13      189.73     17.16 o 
  14   4   2     3039.89     3082.50     73.56 o 
  15   4   2      920.27      913.38     33.72 o 
  16   4   2     1167.90     1199.65     36.78 o 
  17   4   2      397.27      357.38     24.21 o 
  18   4   2       63.76       64.98     29.12 o 
  19   4   2       21.96       18.08     17.78 o 
  20   4   2      171.28      130.57     34.63 o 
   1   5   2     7264.88     7979.49     91.95 o 
   2   5   2     8110.83     7657.67     91.95 o 
   3   5   2     1202.49     1182.79     16.24 o 
   4   5   2     4563.97     4391.27     52.11 o 
   5   5   2      230.95      297.31      9.20 o 
   6   5   2      114.45       91.95      8.89 o 
   7   5   2     6955.80     7142.13     91.95 o 
   8   5   2      578.93      522.89     14.10 o 
   9   5   2      432.89      505.42     14.71 o 
  10   5   2     1523.84     1429.84     30.65 o 
  11   5   2     1840.93     1873.65     45.98 o 
  12   5   2     1070.68     1000.73     36.78 o 
  13   5   2      616.80      516.15     22.37 o 
  14   5   2      720.75      780.05     30.04 o 
  15   5   2       87.10       14.10     14.10 o 
  16   5   2      350.83      391.10     30.65 o 
  17   5   2      115.94      118.62     38.31 o 
  18   5   2      509.80      469.26     33.72 o 
  19   5   2      178.06      161.53     37.70 o 
  20   5   2       23.47       29.73     26.97 o 
   0   6   2      173.02      217.62     12.87 o 
   1   6   2     1204.50     1218.66     19.92 o 
   2   6   2      226.35      272.17      7.05 o 
   3   6   2     4191.12     4464.52     61.30 o 
   4   6   2       15.64       21.46      6.44 o 
   5   6   2       38.95       68.96      6.74 o 
   6   6   2     1087.26     1059.58     17.16 o 
   7   6   2      128.48      135.78      8.89 o 
   8   6   2      272.75      321.52     12.57 o 
   9   6   2     1514.50     1471.52     30.65 o 
  10   6   2      337.73      369.64     15.02 o 
  11   6   2      141.38      147.43     14.71 o 
  12   6   2     1515.72     1496.04     33.72 o 
  13   6   2      347.24      299.76     21.46 o 
  14   6   2       13.39       25.13     19.00 o 
  15   6   2     1033.50     1121.49     36.78 o 
  16   6   2      131.60      126.89     38.01 o 
  17   6   2      113.51       81.84     29.42 o 
  18   6   2      306.30      350.03     37.09 o 
  19   6   2       32.83       29.12     26.67 o 
   1   7   2     1947.71     2147.05     30.65 o 
   2   7   2      320.67      420.52      9.50 o 
   3   7   2       11.87       20.84      7.36 o 
   4   7   2      181.45      275.85     11.03 o 
   5   7   2     1371.19     1585.23     22.99 o 
   6   7   2      339.99      326.12      9.20 o 
   7   7   2       44.89       51.49      9.81 o 
   8   7   2      191.95      191.26      9.81 o 
   9   7   2      592.21      606.88     17.47 o 
  10   7   2      376.54      385.89     17.16 o 
  11   7   2      401.71      408.57     17.47 o 
  12   7   2        2.55       21.46     24.52 o 
  13   7   2      867.82      818.06     39.85 o 
  14   7   2       95.38      110.65     22.37 o 
  15   7   2      469.48      459.45     30.65 o 
  16   7   2      353.22      407.65     30.65 o 
  17   7   2       10.07       18.70     18.39 o 
  18   7   2      186.76      110.34     41.99 o 
  19   7   2       72.15       60.99     31.88 o 
   0   8   2     2985.38     3159.12     61.30 o 
   1   8   2    15151.07    15763.13    223.75 o 
   2   8   2      242.27      298.23      8.58 o 
   3   8   2      243.34      218.84      8.28 o 
   4   8   2      492.26      485.50     13.49 o 
   5   8   2      118.86       94.10      8.28 o 
   6   8   2       10.01       14.71      8.28 o 
   7   8   2        6.86       21.46     23.60 o 
   8   8   2      201.40      212.71     11.03 o 
   9   8   2      416.08      415.31     14.41 o 
  10   8   2     1935.59     1981.85     36.78 o 
  11   8   2       33.52       41.99     14.71 o 
  12   8   2      906.90      874.76     25.13 o 
  13   8   2      125.45      156.93     20.84 o 
  14   8   2      853.23      907.25     33.72 o 
  15   8   2     1808.65     1901.54     52.11 o 
  16   8   2     1877.68     2056.33     61.30 o 
  17   8   2       36.91       17.16     17.47 o 
  18   8   2       22.13       17.78     19.00 o 
   1   9   2       14.54        9.20      7.05 o 
   2   9   2     7988.43     8301.63    107.28 o 
   3   9   2      423.79      474.77     12.26 o 
   4   9   2     7322.19     7497.06    116.47 o 
   5   9   2     3130.20     3229.01     55.17 o 
   6   9   2      230.28      258.69     12.87 o 
   7   9   2     4042.88     4259.78     88.89 o 
   8   9   2     1352.40     1469.37     26.67 o 
   9   9   2      515.03      570.71     14.71 o 
  10   9   2     3891.84     3957.26     64.37 o 
  11   9   2     1237.74     1203.33     28.50 o 
  12   9   2     1505.63     1489.30     36.78 o 
  13   9   2        6.00       41.38     20.54 o 
  14   9   2     1773.66     1804.69     49.04 o 
  15   9   2      164.26      159.38     30.34 o 
  16   9   2      465.98      465.88     33.72 o 
  17   9   2      362.36      325.20     40.15 o 
  18   9   2      646.40      644.88     49.35 o 
   0  10   2     2364.45     2326.97     55.17 o 
   1  10   2      416.65      443.82     19.92 o 
   2  10   2      456.03      450.25     11.95 o 
   3  10   2      226.38      213.02     11.65 o 
   4  10   2     1379.27     1310.30     27.59 o 
   5  10   2       43.86       38.62     12.57 o 
   6  10   2      941.33      852.69     26.05 o 
   7  10   2      317.26      302.52     15.94 o 
   8  10   2     1123.13     1108.31     27.89 o 
   9  10   2     1640.76     1691.59     36.78 o 
  10  10   2      123.83       95.63     13.79 o 
  11  10   2      271.15      331.33     24.83 o 
  12  10   2       33.08       46.28     21.15 o 
  13  10   2      552.63      552.32     28.81 o 
  14  10   2      111.00       48.73     28.50 o 
  15  10   2       44.38       38.31     26.97 o 
  16  10   2        0.22       16.24     17.78 o 
  17  10   2        4.07       48.12     55.48 o 
   1  11   2     1660.93     1637.64     36.78 o 
   2  11   2      899.97      880.28     21.46 o 
   3  11   2      766.22      757.37     19.62 o 
   4  11   2     2274.56     2201.92     55.17 o 
   5  11   2      409.51      409.49     18.39 o 
   6  11   2       28.10       18.08     12.87 o 
   7  11   2      790.26      740.20     21.46 o 
   8  11   2     2007.43     2066.75     39.85 o 
   9  11   2       14.04        7.97      8.58 o 
  10  11   2     2006.93     2112.11     67.43 o 
  11  11   2      374.71      433.70     30.65 o 
  12  11   2       19.08       32.80     37.09 o 
  13  11   2      193.80      257.16     34.02 o 
  14  11   2      481.28      552.32     39.85 o 
  15  11   2      200.85      142.52     38.01 o 
  16  11   2      455.14      416.84     46.28 o 
   0  12   2     3688.42     3595.28     76.63 o 
   1  12   2     1001.52      949.85     20.54 o 
   2  12   2      243.23      249.19     12.87 o 
   3  12   2      428.77      390.18     16.24 o 
   4  12   2        4.91        5.82      6.44 o 
   5  12   2       75.49       66.20     13.79 o 
   6  12   2     1080.16     1069.69     26.36 o 
   7  12   2      254.41      237.85     17.47 o 
   8  12   2      179.98      214.86     22.07 o 
   9  12   2        4.22       22.68     27.59 o 
  10  12   2      126.41      114.63     21.46 o 
  11  12   2       76.21       49.96     27.28 o 
  12  12   2      628.82      522.89     46.28 o 
  13  12   2        0.28       34.94     39.85 o 
  14  12   2      355.38      331.02     49.65 o 
  15  12   2      219.24      157.24     44.14 o 
   1  13   2       76.80       81.84     11.95 o 
   2  13   2      486.76      444.43     18.08 o 
   3  13   2      542.93      514.01     21.46 o 
   4  13   2      291.01      295.16     18.08 o 
   5  13   2      234.15      214.55     18.08 o 
   6  13   2      196.88      142.22     24.21 o 
   7  13   2        9.20       33.10     36.78 o 
   8  13   2        6.02       24.83     19.62 o 
   9  13   2       87.33       29.12     22.07 o 
  10  13   2      500.76      499.91     30.65 o 
  11  13   2       81.91      102.68     29.12 o 
  12  13   2     1014.24      989.70     58.24 o 
  13  13   2      372.27      279.22     37.09 o 
  14  13   2       86.55       43.83     35.55 o 
   0  14   2       50.85       57.62     31.26 o 
   1  14   2     1148.14     1035.37     25.44 o 
   2  14   2        5.62       16.24     12.57 o 
   3  14   2     1407.54     1438.11     42.91 o 
   4  14   2     1884.62     1895.11     49.04 o 
   5  14   2      195.87      190.64     22.37 o 
   6  14   2     1136.44     1214.67     39.85 o 
   7  14   2       25.19       30.96     34.63 o 
   8  14   2      313.73      261.45     27.59 o 
   9  14   2      386.27      361.37     30.04 o 
  10  14   2        0.27       14.41     15.94 o 
  11  14   2        2.26       31.26     26.67 o 
  12  14   2      230.77      269.72     40.15 o 
   1  15   2       86.37       48.12     21.46 o 
   2  15   2      146.43      152.94     22.37 o 
   3  15   2       91.03      100.23     24.52 o 
   4  15   2     1302.02     1376.81     45.98 o 
   5  15   2      143.51      141.30     22.68 o 
   6  15   2      116.20      130.88     31.57 o 
   7  15   2      228.53      146.20     30.34 o 
   8  15   2      245.37      209.65     43.83 o 
   9  15   2        0.24       35.55     40.76 o 
  10  15   2      251.48      285.66     34.02 o 
  11  15   2       31.08       31.57     26.67 o 
   0  16   2     3376.31     3314.22    153.56 o 
   1  16   2       89.43       38.31     24.21 o 
   2  16   2       26.52       47.20     29.42 o 
   3  16   2      225.46      208.73     30.65 o 
   4  16   2        1.18       35.86     40.76 o 
   5  16   2       45.88       49.04     32.49 o 
   6  16   2     1039.17     1042.11     45.98 o 
   7  16   2      589.31      635.07     45.98 o 
   8  16   2       44.43       27.28     23.60 o 
   9  16   2       80.33       86.74     32.18 o 
   1  17   2      244.45      209.65     37.39 o 
   2  17   2       31.09       23.60     22.68 o 
   3  17   2        8.20       34.33     29.12 o 
   4  17   2       90.34       36.78     30.34 o 
   5  17   2      245.10      240.60     43.52 o 
   6  17   2        4.92       22.37     23.91 o 
   1   1   3    48326.47    44424.52    521.05 o 
   2   1   3     8874.98     8491.97    107.28 o 
   3   1   3      171.38      198.92      6.44 o 
   4   1   3     8517.39     8635.72    104.21 o 
   5   1   3      631.01      737.14     12.26 o 
   6   1   3       72.15       76.63      6.44 o 
   7   1   3     1485.02     1349.84     19.62 o 
   8   1   3     9071.40     9359.37    116.47 o 
   9   1   3       68.03      121.68      9.20 o 
  10   1   3     2737.15     2535.08     45.98 o 
  11   1   3     6892.36     6728.04    110.34 o 
  12   1   3      280.42      279.84     15.02 o 
  13   1   3     6237.78     6185.23    104.21 o 
  14   1   3      255.28      316.31     16.86 o 
  15   1   3      175.57      166.43     15.02 o 
  16   1   3     1744.85     1773.43     45.98 o 
  17   1   3       58.88       54.56     19.62 o 
  18   1   3       88.09       80.61     30.04 o 
  19   1   3       91.75       90.42     32.18 o 
  20   1   3      202.85      204.13     37.39 o 
   0   2   3     3329.23     3303.79     49.04 o 
   1   2   3     3296.63     3254.75     39.85 o 
   2   2   3     2545.30     2379.07     28.20 o 
   3   2   3    15543.30    15254.65    174.71 o 
   4   2   3       37.42       61.30      6.74 o 
   5   2   3      498.67      454.85      9.81 o 
   6   2   3      856.79     1059.27     16.86 o 
   7   2   3     1885.62     2168.20     30.65 o 
   8   2   3       55.66       80.30      8.58 o 
   9   2   3      225.73      145.59     11.34 o 
  10   2   3     4932.26     5066.49     76.63 o 
  11   2   3     2275.24     2280.69     39.85 o 
  12   2   3      702.82      660.82     21.76 o 
  13   2   3      780.34      779.13     24.21 o 
  14   2   3       11.51       10.73     10.42 o 
  15   2   3       19.09       25.44     28.81 o 
  16   2   3      969.94     1030.46     39.85 o 
  17   2   3     1055.64     1156.74     52.11 o 
  18   2   3      105.95      121.99     26.36 o 
  19   2   3     1365.70     1471.21     70.50 o 
  20   2   3       34.63       45.06     53.02 o 
   1   3   3     1968.61     1903.69     22.99 o 
   2   3   3      574.51      556.92      8.89 o 
   3   3   3     5043.54     4891.17     55.17 o 
   4   3   3     7172.62     7112.70     85.82 o 
   5   3   3     1859.21     2006.98     26.05 o 
   6   3   3     3059.28     3331.07     42.91 o 
   7   3   3      152.89      254.70     10.42 o 
   8   3   3       28.28       10.42      7.36 o 
   9   3   3     1404.89     1561.02     26.36 o 
  10   3   3      624.60      641.51     19.00 o 
  11   3   3     1801.39     1738.79     33.72 o 
  12   3   3        0.97       25.44     28.20 o 
  13   3   3     3800.50     3742.71     70.50 o 
  14   3   3     1884.01     1747.07     49.04 o 
  15   3   3      764.39      828.17     28.50 o 
  16   3   3       16.35       35.86     18.39 o 
  17   3   3      178.40      160.30     26.97 o 
  18   3   3       68.50       14.41     15.02 o 
  19   3   3       47.09       35.55     26.97 o 
  20   3   3       52.10       22.99     22.37 o 
   0   4   3    12682.86    12404.48    174.71 o 
   1   4   3     4690.76     4949.41     58.24 o 
   2   4   3     7495.85     7737.97     88.89 o 
   3   4   3       19.30       48.43      5.52 o 
   4   4   3     1108.68     1247.77     17.78 o 
   5   4   3     3471.78     3652.90     42.91 o 
   6   4   3      835.26      845.64     15.63 o 
   7   4   3       62.30       55.78      7.97 o 
   8   4   3      719.67      771.77     14.71 o 
   9   4   3     3167.83     3195.60     49.04 o 
  10   4   3     1211.36     1176.66     25.13 o 
  11   4   3        0.49        7.97      7.66 o 
  12   4   3      915.62      848.40     26.05 o 
  13   4   3      116.73      118.92     16.86 o 
  14   4   3      350.43      342.36     19.92 o 
  15   4   3      340.76      335.31     23.91 o 
  16   4   3       50.85       76.93     19.31 o 
  17   4   3       40.04       16.55     16.55 o 
  18   4   3        6.41       15.02     14.71 o 
  19   4   3       41.53       49.04     56.09 o 
  20   4   3        0.12       16.55     17.47 o 
   1   5   3    27476.22    27627.24    337.15 o 
   2   5   3      578.61      518.30      9.20 o 
   3   5   3     1562.95     1561.63     19.92 o 
   4   5   3     1110.12     1258.50     19.62 o 
   5   5   3      359.60      407.04      9.20 o 
   6   5   3       62.89       74.17      7.36 o 
   7   5   3     1981.53     1886.83     30.65 o 
   8   5   3     1086.50     1174.21     21.15 o 
   9   5   3        4.69       13.49      9.81 o 
  10   5   3     2147.17     2048.36     36.78 o 
  11   5   3      227.89      177.77     13.49 o 
  12   5   3      251.60      251.33     16.24 o 
  13   5   3     1337.18     1242.87     33.72 o 
  14   5   3      339.95      335.01     30.04 o 
  15   5   3        4.41       15.94     15.33 o 
  16   5   3      613.80      572.85     33.72 o 
  17   5   3      713.98      655.30     42.91 o 
  18   5   3      473.20      468.95     36.78 o 
  19   5   3       14.95       38.93     29.42 o 
  20   5   3       61.04       44.14     39.23 o 
   0   6   3    14905.21    17097.65    254.40 o 
   1   6   3     2439.95     2496.47     36.78 o 
   2   6   3      343.23      463.74      9.50 o 
   3   6   3     6239.91     5938.49     70.50 o 
   4   6   3     3496.17     3579.34     42.91 o 
   5   6   3     5183.94     5352.77     70.50 o 
   6   6   3     2851.74     2947.02     39.85 o 
   7   6   3        3.77       17.16     19.00 o 
   8   6   3      233.87      255.93     10.11 o 
   9   6   3        9.02       21.46     24.21 o 
  10   6   3     1140.51     1164.10     29.42 o 
  11   6   3     2354.49     2257.70     52.11 o 
  12   6   3        6.70       16.24     12.26 o 
  13   6   3     2094.07     2215.10     45.98 o 
  14   6   3       31.97       24.52     17.78 o 
  15   6   3        6.40       13.79     13.79 o 
  16   6   3       43.85       21.46     19.00 o 
  17   6   3      453.56      457.61     30.65 o 
  18   6   3       46.24       45.06     27.89 o 
  19   6   3      198.72      197.08     50.27 o 
   1   7   3      529.40      497.76     10.42 o 
   2   7   3     2289.35     2413.71     33.72 o 
   3   7   3     1623.85     1621.09     24.21 o 
   4   7   3     3186.60     3306.25     49.04 o 
   5   7   3      683.41      700.05     13.49 o 
   6   7   3        6.85       16.55     18.39 o 
   7   7   3       28.86       26.97      8.28 o 
   8   7   3      151.54      121.07      8.58 o 
   9   7   3      128.00      121.07      8.28 o 
  10   7   3     1135.42     1166.55     28.50 o 
  11   7   3       25.71       21.46     13.18 o 
  12   7   3       14.87        8.89      9.50 o 
  13   7   3      556.98      564.58     23.29 o 
  14   7   3     2570.22     2703.97     61.30 o 
  15   7   3        5.84       25.75     20.23 o 
  16   7   3        5.14       33.72     25.44 o 
  17   7   3      396.05      312.63     34.02 o 
  18   7   3       87.83       36.47     27.28 o 
  19   7   3      140.98      162.14     37.70 o 
   0   8   3     8115.70     8409.52    137.93 o 
   1   8   3     2925.99     2964.50     42.91 o 
   2   8   3      996.11      953.22     14.71 o 
   3   8   3      142.35      137.62      7.36 o 
   4   8   3       16.72       32.18      7.66 o 
   5   8   3        4.50       16.55     18.70 o 
   6   8   3      496.57      557.22     14.41 o 
   7   8   3       25.14       28.50      8.28 o 
   8   8   3      195.91      176.24      9.81 o 
   9   8   3      969.44      924.11     22.37 o 
  10   8   3     3530.91     3590.07     58.24 o 
  11   8   3        0.01       23.91     27.28 o 
  12   8   3     1009.77      960.27     26.05 o 
  13   8   3       10.30       11.34     11.95 o 
  14   8   3      837.72      826.64     36.78 o 
  15   8   3      399.41      346.04     30.65 o 
  16   8   3      364.03      335.01     34.02 o 
  17   8   3       18.17       17.16     17.78 o 
  18   8   3      171.06      137.01     38.01 o 
   1   9   3     8385.16     8848.43    119.54 o 
   2   9   3      794.18      733.77     14.41 o 
   3   9   3      778.37      786.18     15.94 o 
   4   9   3     1713.56     1754.42     30.65 o 
   5   9   3     1124.66     1074.29     18.70 o 
   6   9   3      394.75      352.17     12.87 o 
   7   9   3       35.53       35.25     10.73 o 
   8   9   3     2033.34     2027.82     42.91 o 
   9   9   3       47.80       62.83     10.42 o 
  10   9   3      186.73      181.14     11.03 o 
  11   9   3       18.52       23.29     13.79 o 
  12   9   3      125.65      133.33     22.37 o 
  13   9   3      908.75      896.21     39.85 o 
  14   9   3     2462.09     2581.98     79.69 o 
  15   9   3      613.79      566.72     33.72 o 
  16   9   3       88.85       97.77     31.88 o 
  17   9   3       37.75       21.15     20.23 o 
  18   9   3      494.41      392.32     43.22 o 
   0  10   3     2827.03     2765.88     67.43 o 
   1  10   3     3631.86     3853.97     55.17 o 
   2  10   3     1326.12     1329.61     22.68 o 
   3  10   3     5030.13     5020.21     76.63 o 
   4  10   3     1644.69     1620.17     36.78 o 
   5  10   3     8175.12     8395.42    144.06 o 
   6  10   3     3276.56     3262.72     52.11 o 
   7  10   3      471.11      482.44     16.86 o 
   8  10   3     1715.59     1698.64     36.78 o 
   9  10   3      402.19      408.87     20.54 o 
  10  10   3       21.12       30.65     17.47 o 
  11  10   3     2955.98     3074.84     64.37 o 
  12  10   3      245.12      277.08     22.99 o 
  13  10   3      314.50      284.74     26.05 o 
  14  10   3       51.49       35.55     24.83 o 
  15  10   3      200.29      135.78     30.34 o 
  16  10   3      182.78      219.15     34.02 o 
  17  10   3      951.43     1071.53     52.11 o 
   1  11   3     3235.38     3124.49     55.17 o 
   2  11   3      187.98      126.59     10.11 o 
   3  11   3     1683.25     1622.32     29.12 o 
   4  11   3     2260.78     2124.98     39.85 o 
   5  11   3        1.70       26.05     11.95 o 
   6  11   3      160.88      166.74     12.26 o 
   7  11   3      594.82      556.00     18.08 o 
   8  11   3       75.94       70.50     16.55 o 
   9  11   3      143.04      136.70     20.84 o 
  10  11   3       51.43       48.73     24.83 o 
  11  11   3       87.72      100.53     25.44 o 
  12  11   3       27.98       40.76     26.05 o 
  13  11   3     1367.38     1358.42     52.11 o 
  14  11   3      269.59      291.79     30.96 o 
  15  11   3       56.52       46.59     31.88 o 
  16  11   3       77.53       19.92     21.46 o 
   0  12   3       70.42      103.60     18.70 o 
   1  12   3      771.42      720.28     17.47 o 
   2  12   3     2954.65     2971.54     55.17 o 
   3  12   3      333.49      328.88     16.24 o 
   4  12   3     2096.27     2101.08     39.85 o 
   5  12   3       18.74       26.05     30.04 o 
   6  12   3     2132.20     2073.80     42.91 o 
   7  12   3      717.88      690.55     24.21 o 
   8  12   3      248.27      227.73     26.36 o 
   9  12   3       17.65       20.23     16.55 o 
  10  12   3       46.87       17.78     15.94 o 
  11  12   3      114.61      136.70     29.42 o 
  12  12   3     1060.97     1083.79     39.85 o 
  13  12   3        5.75       43.83     50.57 o 
  14  12   3       18.32       33.10     39.23 o 
  15  12   3      244.19      250.11     34.02 o 
   1  13   3     1497.95     1438.72     27.89 o 
   2  13   3     1181.12     1268.31     29.42 o 
   3  13   3        8.77       25.44     28.20 o 
   4  13   3      768.53      787.10     26.97 o 
   5  13   3        3.97       26.05     29.73 o 
   6  13   3      642.81      587.87     28.50 o 
   7  13   3       16.92       26.36     19.31 o 
   8  13   3       25.07       15.02     15.63 o 
   9  13   3      352.95      370.87     23.29 o 
  10  13   3        2.57       33.10     37.09 o 
  11  13   3       44.51       84.59     30.65 o 
  12  13   3       93.47       75.40     31.57 o 
  13  13   3      515.96      564.58     46.28 o 
  14  13   3       25.87       33.10     28.50 o 
   0  14   3      687.11      629.86     36.78 o 
   1  14   3     1455.71     1498.49     39.85 o 
   2  14   3      487.65      503.28     28.81 o 
   3  14   3      411.35      445.66     23.91 o 
   4  14   3      253.92      236.62     22.99 o 
   5  14   3     1452.89     1349.53     36.78 o 
   6  14   3      303.59      262.37     25.13 o 
   7  14   3        2.02       11.03     12.26 o 
   8  14   3        2.86       26.67     31.88 o 
   9  14   3      231.72      231.41     28.50 o 
  10  14   3       21.23       28.50     21.76 o 
  11  14   3     1592.63     1687.91     58.24 o 
  12  14   3        6.44       30.04     27.28 o 
   1  15   3      815.26      791.08     33.72 o 
   2  15   3      167.58      169.80     24.21 o 
   3  15   3      302.41      254.70     23.91 o 
   4  15   3       64.17       32.18     21.76 o 
   5  15   3      307.14      311.41     34.02 o 
   6  15   3       12.22       16.86     16.86 o 
   7  15   3      945.84      963.03     39.85 o 
   8  15   3      539.35      471.40     43.22 o 
   9  15   3        5.36       14.10     15.63 o 
  10  15   3       15.47       36.47     43.83 o 
  11  15   3       85.26       93.18     35.55 o 
   0  16   3      828.34      817.14     42.91 o 
   1  16   3      397.19      341.14     30.65 o 
   2  16   3      595.48      424.81     30.04 o 
   3  16   3      193.57      131.80     26.67 o 
   4  16   3      633.10      704.65     39.85 o 
   5  16   3        7.64       27.28     27.28 o 
   6  16   3     1424.98     1431.98     67.43 o 
   7  16   3        3.96       45.98     52.41 o 
   8  16   3      954.28      996.13     55.17 o 
   1  17   3      734.74      728.56     45.98 o 
   2  17   3        7.68       62.22     34.33 o 
   3  17   3       42.70       26.36     25.13 o 
   4  17   3       51.24       26.36     24.21 o 
   5  17   3       36.26       66.20     41.99 o 
   0   0   4    11435.22    11814.76    260.53 o 
   1   0   4      644.95      574.08     14.41 o 
   2   0   4     2015.45     1891.12     29.73 o 
   3   0   4    19936.67    19289.45    285.05 o 
   4   0   4     3249.24     3193.15     52.11 o 
   5   0   4    36933.46    38405.42    582.36 o 
   6   0   4    28668.11    27458.67    429.10 o 
   7   0   4     1110.13     1062.03     23.29 o 
   8   0   4     9051.41     9141.45    153.25 o 
   9   0   4    12814.62    13276.48    223.75 o 
  10   0   4      868.34      900.51     29.73 o 
  11   0   4       73.18       64.37     16.86 o 
  12   0   4      977.21      863.11     33.72 o 
  13   0   4     1948.71     1943.53     64.37 o 
  14   0   4      798.82      747.56     30.65 o 
  15   0   4     2255.55     2337.39     95.02 o 
  16   0   4      636.24      693.00     33.72 o 
  17   0   4      141.14      141.60     30.65 o 
  18   0   4      252.68      272.79     40.15 o 
  19   0   4      697.99      628.33     67.74 o 
  20   0   4      175.07      203.82     40.46 o 
   1   1   4     1079.83     1040.58     14.10 o 
   2   1   4      254.87      249.80      6.13 o 
   3   1   4     5965.81     5838.27     67.43 o 
   4   1   4     3926.45     3784.70     45.98 o 
   5   1   4      899.90     1018.20     16.24 o 
   6   1   4      905.23      966.40     15.02 o 
   7   1   4     5387.63     6088.68     73.56 o 
   8   1   4     5013.14     5165.80     67.43 o 
   9   1   4     1100.92     1107.39     19.31 o 
  10   1   4     3226.55     3192.53     52.11 o 
  11   1   4     2754.83     2757.91     45.98 o 
  12   1   4      500.19      499.91     17.47 o 
  13   1   4     5211.94     5159.36    101.15 o 
  14   1   4     1082.42     1052.84     26.97 o 
  15   1   4      208.90      209.65     16.55 o 
  16   1   4       37.14       43.83     22.07 o 
  17   1   4      552.88      440.75     26.67 o 
  18   1   4      400.79      376.39     30.65 o 
  19   1   4        0.29       31.57     36.47 o 
  20   1   4       58.53       27.59     23.91 o 
   0   2   4      376.01      403.05     10.11 o 
   1   2   4     2706.71     2589.03     30.65 o 
   2   2   4       69.26       87.35      4.60 o 
   3   2   4     5878.62     5694.21     64.37 o 
   4   2   4     1293.01     1327.77     18.70 o 
   5   2   4     1317.19     1282.41     19.00 o 
   6   2   4      509.24      456.08     11.65 o 
   7   2   4     3007.56     3177.82     39.85 o 
   8   2   4      777.28      835.83     15.63 o 
   9   2   4     2833.52     2785.19     39.85 o 
  10   2   4        3.82       19.00     10.73 o 
  11   2   4      322.15      261.45     19.92 o 
  12   2   4        2.48       17.78     12.87 o 
  13   2   4     1741.84     1799.17     39.85 o 
  14   2   4       52.01       33.72     17.16 o 
  15   2   4     2029.86     2022.92     55.17 o 
  16   2   4       97.73       97.47     23.60 o 
  17   2   4     1198.17     1156.13     45.98 o 
  18   2   4       50.07       25.13     20.54 o 
  19   2   4       75.87       79.69     35.55 o 
  20   2   4        6.56       41.38     48.12 o 
   1   3   4        4.97       14.41      6.44 o 
   2   3   4      744.24      738.67     12.87 o 
   3   3   4     1803.73     1877.02     26.05 o 
   4   3   4     2435.51     2345.05     29.12 o 
   5   3   4      194.54      119.54      7.36 o 
   6   3   4     1715.61     1656.65     24.21 o 
   7   3   4      679.20      537.61     11.34 o 
   8   3   4     2813.30     2923.73     39.85 o 
   9   3   4      106.73       97.47     10.11 o 
  10   3   4      720.24      667.87     17.16 o 
  11   3   4      175.21      140.38     15.94 o 
  12   3   4      120.12      120.46     15.33 o 
  13   3   4     1988.33     2004.84     39.85 o 
  14   3   4      257.64      234.17     19.00 o 
  15   3   4      241.28      264.51     22.07 o 
  16   3   4        1.34       25.13     19.31 o 
  17   3   4      115.68       99.00     26.36 o 
  18   3   4      801.57      806.72     45.98 o 
  19   3   4        0.78       34.94     41.68 o 
  20   3   4        0.00       25.75     24.83 o 
   0   4   4      154.45      148.96      7.05 o 
   1   4   4     2973.34     3181.19     36.78 o 
   2   4   4       81.82       44.44      6.74 o 
   3   4   4      366.81      485.81     10.11 o 
   4   4   4      488.36      510.63      9.20 o 
   5   4   4     2867.13     2795.61     33.72 o 
   6   4   4    11512.27    11708.10    144.06 o 
   7   4   4      341.06      376.08     10.42 o 
   8   4   4     7815.96     7798.35    104.21 o 
   9   4   4       12.91        5.82      6.13 o 
  10   4   4      996.34     1016.06     22.68 o 
  11   4   4      882.99      867.40     24.52 o 
  12   4   4      934.03      877.52     24.52 o 
  13   4   4     2350.29     2411.87     49.04 o 
  14   4   4       12.06       23.91     27.89 o 
  15   4   4      686.28      612.39     33.72 o 
  16   4   4      551.59      598.91     28.81 o 
  17   4   4       25.28       32.49     37.39 o 
  18   4   4      313.79      295.16     27.59 o 
  19   4   4      162.33      150.49     29.42 o 
  20   4   4      603.42      564.27     49.35 o 
   1   5   4     1296.26     1632.13     23.60 o 
   2   5   4      583.89      569.79     11.65 o 
   3   5   4      598.25      608.10     10.42 o 
   4   5   4     5982.75     6140.48     82.76 o 
   5   5   4      110.35       81.84      6.74 o 
   6   5   4     3216.50     3297.36     42.91 o 
   7   5   4     2032.83     2051.73     28.50 o 
   8   5   4     2768.55     2872.24     42.91 o 
   9   5   4      958.40     1007.17     20.54 o 
  10   5   4      788.36      742.66     22.99 o 
  11   5   4      860.49      863.72     30.34 o 
  12   5   4      506.41      497.76     19.31 o 
  13   5   4      652.33      595.54     21.76 o 
  14   5   4      270.90      302.52     22.07 o 
  15   5   4      107.52       91.64     19.00 o 
  16   5   4      253.28      244.59     34.02 o 
  17   5   4     2332.68     2388.88     64.37 o 
  18   5   4      102.54      121.68     27.28 o 
  19   5   4      299.03      259.61     37.09 o 
   0   6   4     1049.43     1028.01     18.70 o 
   1   6   4     1841.67     1999.62     30.65 o 
   2   6   4     1608.20     1770.97     23.91 o 
   3   6   4     7791.83     7984.40     95.02 o 
   4   6   4      451.33      517.38     11.34 o 
   5   6   4     1860.50     1778.02     24.21 o 
   6   6   4       43.31       53.02      7.66 o 
   7   6   4     1650.85     1705.69     30.65 o 
   8   6   4      829.06      902.65     15.94 o 
   9   6   4      338.98      326.73     13.79 o 
  10   6   4      221.66      238.15     15.94 o 
  11   6   4     2031.57     1951.81     49.04 o 
  12   6   4      386.92      345.12     18.08 o 
  13   6   4     1440.64     1529.76     42.91 o 
  14   6   4       87.68       95.32     20.54 o 
  15   6   4      248.35      257.16     29.42 o 
  16   6   4        0.90       35.25     39.85 o 
  17   6   4      105.93       28.50     27.89 o 
  18   6   4        0.91       31.57     37.70 o 
  19   6   4      136.34       95.94     41.99 o 
   1   7   4      124.75       83.68      6.44 o 
   2   7   4      114.60      150.49      7.66 o 
   3   7   4     2157.50     2176.78     28.81 o 
   4   7   4     1338.32     1237.05     23.60 o 
   5   7   4      107.57       94.40      7.36 o 
   6   7   4       24.53       63.45      8.58 o 
   7   7   4       27.60       42.60      9.20 o 
   8   7   4     4016.98     4215.64     61.30 o 
   9   7   4       78.00       78.16      7.66 o 
  10   7   4       66.10       84.59     12.26 o 
  11   7   4      154.82      149.88     14.10 o 
  12   7   4      652.71      628.33     25.75 o 
  13   7   4     2652.19     2613.86     70.50 o 
  14   7   4        8.55       30.04     34.33 o 
  15   7   4      363.92      302.82     34.02 o 
  16   7   4       62.75       43.83     25.13 o 
  17   7   4      764.65      697.91     39.85 o 
  18   7   4      480.47      492.86     39.85 o 
  19   7   4       88.55       30.96     26.36 o 
   0   8   4       94.93       71.11     12.87 o 
   1   8   4     1549.54     1549.37     20.84 o 
   2   8   4       51.25       93.79      7.97 o 
   3   8   4     3981.33     4111.43     58.24 o 
   4   8   4        0.55       11.95      7.36 o 
   5   8   4      307.30      295.47      9.81 o 
   6   8   4     8054.31     8506.07    119.54 o 
   7   8   4      406.49      398.45     11.65 o 
   8   8   4      926.42      872.61     16.86 o 
   9   8   4     1740.45     1822.47     33.72 o 
  10   8   4      614.53      629.86     20.54 o 
  11   8   4      382.37      389.87     16.24 o 
  12   8   4     1157.57     1138.05     36.78 o 
  13   8   4       25.24       17.78     14.71 o 
  14   8   4      152.15      125.05     22.37 o 
  15   8   4      483.75      459.14     30.65 o 
  16   8   4      519.11      560.59     42.91 o 
  17   8   4        6.37       38.62     45.06 o 
  18   8   4      151.82      116.16     38.31 o 
   1   9   4      107.79      108.81      7.36 o 
   2   9   4     1794.79     1722.85     27.89 o 
   3   9   4      287.65      286.58      9.50 o 
   4   9   4      327.55      275.55     11.95 o 
   5   9   4     3076.60     2978.59     45.98 o 
   6   9   4     2566.08     2514.86     39.85 o 
   7   9   4     3487.29     3639.41     58.24 o 
   8   9   4     2020.59     2147.05     33.72 o 
   9   9   4       92.34       80.00     11.34 o 
  10   9   4     1280.96     1276.58     29.42 o 
  11   9   4     1884.36     1865.38     36.78 o 
  12   9   4      258.29      229.57     19.00 o 
  13   9   4      146.24      122.60     26.36 o 
  14   9   4       19.58       19.00     16.86 o 
  15   9   4        9.73       27.59     33.10 o 
  16   9   4       97.63      152.03     30.34 o 
  17   9   4      855.87      913.99     45.98 o 
   0  10   4        6.94       17.47     11.65 o 
   1  10   4       87.20       72.33      8.58 o 
   2  10   4      299.23      312.02     10.11 o 
   3  10   4        3.53       14.10      8.58 o 
   4  10   4       65.85       67.43      7.66 o 
   5  10   4        2.84       10.11      7.36 o 
   6  10   4      470.66      472.63     15.94 o 
   7  10   4        0.03        9.20      7.97 o 
   8  10   4      145.22      161.53     12.57 o 
   9  10   4     2174.07     2140.92     42.91 o 
  10  10   4       96.29       79.38     15.33 o 
  11  10   4      366.36      339.91     22.37 o 
  12  10   4       21.62       67.12     21.15 o 
  13  10   4      176.17      162.75     34.33 o 
  14  10   4       68.70       40.46     27.28 o 
  15  10   4      238.86      234.47     30.96 o 
  16  10   4        2.70       34.02     26.36 o 
  17  10   4       67.06       95.94     38.62 o 
   1  11   4     4677.59     4711.56     67.43 o 
   2  11   4      211.22      186.66     10.42 o 
   3  11   4      262.00      251.95     11.03 o 
   4  11   4       97.67       64.37      9.20 o 
   5  11   4     4891.45     5043.81     79.69 o 
   6  11   4        0.85       21.76     24.52 o 
   7  11   4     1383.57     1403.17     39.85 o 
   8  11   4     1495.81     1554.28     36.78 o 
   9  11   4      314.16      297.00     22.07 o 
  10  11   4      838.36      822.65     30.65 o 
  11  11   4      537.31      525.04     26.67 o 
  12  11   4       82.01      101.76     24.52 o 
  13  11   4       70.67       47.81     26.36 o 
  14  11   4       51.13       44.44     27.28 o 
  15  11   4        1.90       34.63     40.15 o 
  16  11   4       18.69       46.28     53.33 o 
   0  12   4       19.71       28.50     31.26 o 
   1  12   4       73.13       68.66     10.11 o 
   2  12   4        8.26       29.42     11.95 o 
   3  12   4      224.63      228.34     14.10 o 
   4  12   4       86.32       76.32     13.79 o 
   5  12   4      602.22      519.52     21.76 o 
   6  12   4     4685.71     4846.73     98.08 o 
   7  12   4       37.71       52.41     23.29 o 
   8  12   4      141.11      107.28     21.46 o 
   9  12   4        0.54       11.34     11.95 o 
  10  12   4      289.67      286.58     22.99 o 
  11  12   4        0.05       22.37     19.62 o 
  12  12   4      773.72      771.77     36.78 o 
  13  12   4      155.59      169.50     28.20 o 
  14  12   4      303.56      273.40     53.02 o 
  15  12   4       79.92      118.92     48.43 o 
   1  13   4     2252.15     2128.97     45.98 o 
   2  13   4      214.87      226.81     18.39 o 
   3  13   4      108.64       99.00     17.47 o 
   4  13   4      100.72       59.46     19.62 o 
   5  13   4        4.12       24.21     28.20 o 
   6  13   4      280.16      246.43     24.21 o 
   7  13   4      197.67      229.88     29.12 o 
   8  13   4     1547.21     1581.25     49.04 o 
   9  13   4      396.70      455.77     33.72 o 
  10  13   4      416.24      468.64     40.15 o 
  11  13   4       81.37       64.67     26.05 o 
  12  13   4      630.92      575.92     49.35 o 
  13  13   4      224.59      256.85     40.46 o 
   0  14   4        1.86       29.12     32.49 o 
   1  14   4       12.62        9.20      9.81 o 
   2  14   4      285.08      265.43     22.07 o 
   3  14   4       96.72      116.47     20.84 o 
   4  14   4      134.11       99.92     19.00 o 
   5  14   4       27.46       13.18     13.18 o 
   6  14   4      373.70      349.11     27.89 o 
   7  14   4      513.38      526.88     29.73 o 
   8  14   4      112.08       95.63     24.83 o 
   9  14   4     1275.73     1233.06     58.24 o 
  10  14   4        0.00       34.94     40.76 o 
  11  14   4       53.21       32.18     29.12 o 
  12  14   4       96.09       38.31     33.41 o 
   1  15   4     2220.01     2213.87     70.50 o 
   2  15   4      175.66      191.56     24.52 o 
   3  15   4      301.71      274.63     26.05 o 
   4  15   4      550.60      557.53     30.65 o 
   5  15   4      386.51      400.60     29.73 o 
   6  15   4       64.66       53.94     24.21 o 
   7  15   4       28.22       41.07     47.20 o 
   8  15   4       37.21       34.63     24.83 o 
   9  15   4       31.30       27.28     23.60 o 
  10  15   4       80.65      106.97     35.25 o 
   0  16   4     1038.03     1102.18     55.17 o 
   1  16   4      186.67      155.09     28.20 o 
   2  16   4      252.02      229.57     28.20 o 
   3  16   4      249.41      229.88     28.20 o 
   4  16   4       23.20       30.04     35.86 o 
   5  16   4      447.96      408.57     33.72 o 
   6  16   4      648.64      584.81     46.28 o 
   7  16   4        0.07       28.50     25.44 o 
   8  16   4      271.18      282.60     40.15 o 
   1  17   4      804.04      829.09     42.91 o 
   2  17   4      226.54      227.73     46.89 o 
   3  17   4      189.37      109.12     45.36 o 
   4  17   4      262.83      258.69     49.96 o 
   5  17   4     1394.59     1485.62     95.32 o 
   1   1   5      484.00      382.82      7.97 o 
   2   1   5     2110.88     1986.14     22.99 o 
   3   1   5      429.42      460.67      9.20 o 
   4   1   5    13039.11    13101.46    150.19 o 
   5   1   5      989.07     1034.45     15.33 o 
   6   1   5      922.38      955.06     15.33 o 
   7   1   5       33.53       28.50      7.05 o 
   8   1   5     6175.33     6112.89     79.69 o 
   9   1   5      626.35      526.88     14.10 o 
  10   1   5    11953.70    12114.83    193.10 o 
  11   1   5        4.37       40.46     12.87 o 
  12   1   5       46.88       63.14     11.34 o 
  13   1   5      292.52      287.19     16.86 o 
  14   1   5      321.46      395.39     20.54 o 
  15   1   5     1623.89     1636.42     42.91 o 
  16   1   5      991.30      974.68     49.04 o 
  17   1   5       50.96       60.99     25.13 o 
  18   1   5        2.57       38.31     29.42 o 
  19   1   5       36.22       34.33     26.67 o 
  20   1   5      322.30      350.03     34.02 o 
   0   2   5       61.43       45.98      7.66 o 
   1   2   5     1688.93     1580.64     21.76 o 
   2   2   5     6145.20     6049.45     70.50 o 
   3   2   5        1.19        7.66      4.90 o 
   4   2   5     6761.45     7127.42     82.76 o 
   5   2   5     6742.28     6474.87     79.69 o 
   6   2   5      734.71     1028.93     16.24 o 
   7   2   5      349.17      411.02     11.65 o 
   8   2   5       71.27       21.15      9.20 o 
   9   2   5     2090.16     1831.35     28.81 o 
  10   2   5     1142.38     1161.95     25.13 o 
  11   2   5     1732.63     1644.69     33.72 o 
  12   2   5     4409.90     4128.90     76.63 o 
  13   2   5        3.56       16.24     13.18 o 
  14   2   5     1838.12     1873.04     42.91 o 
  15   2   5      704.36      640.59     30.65 o 
  16   2   5     2004.52     2038.86     55.17 o 
  17   2   5     1751.36     1976.94     52.11 o 
  18   2   5       47.53       38.93     43.83 o 
  19   2   5      400.62      377.61     30.65 o 
  20   2   5        0.47       43.22     49.35 o 
   1   3   5     2099.71     1936.79     24.21 o 
   2   3   5     3958.92     4051.35     45.98 o 
   3   3   5      109.74      103.29      4.60 o 
   4   3   5      364.58      304.36      7.66 o 
   5   3   5     1331.97     1360.57     19.92 o 
   6   3   5      723.76      700.67     12.57 o 
   7   3   5     1329.17     1249.92     19.00 o 
   8   3   5      105.53      110.03      7.97 o 
   9   3   5      127.88       75.71     10.11 o 
  10   3   5      137.01      162.14     11.95 o 
  11   3   5      667.00      633.54     19.00 o 
  12   3   5      250.90      239.07     19.31 o 
  13   3   5     1145.46     1138.35     33.72 o 
  14   3   5     2996.94     2939.06     58.24 o 
  15   3   5     1982.24     1993.19     49.04 o 
  16   3   5      296.92      258.38     23.91 o 
  17   3   5      122.13      140.38     24.21 o 
  18   3   5        5.23       26.36     22.07 o 
  19   3   5       34.51       19.92     20.54 o 
  20   3   5      139.62      105.13     38.62 o 
   0   4   5     1805.70     1691.28     29.12 o 
   1   4   5       10.88        9.20      5.82 o 
   2   4   5     2592.16     2673.62     33.72 o 
   3   4   5      153.61      160.91      7.05 o 
   4   4   5     1496.77     1415.12     19.31 o 
   5   4   5      911.97     1029.24     15.33 o 
   6   4   5       76.57       62.22      7.97 o 
   7   4   5      691.75      723.96     13.18 o 
   8   4   5       65.95       65.90      7.97 o 
   9   4   5      175.04      179.30     11.03 o 
  10   4   5     1435.90     1481.33     29.42 o 
  11   4   5       54.80       36.47     16.55 o 
  12   4   5     2267.46     2170.04     49.04 o 
  13   4   5        1.76       13.79     11.65 o 
  14   4   5      982.47      913.99     29.12 o 
  15   4   5      133.05      151.72     19.92 o 
  16   4   5       79.72      118.31     21.46 o 
  17   4   5       76.54       66.20     22.99 o 
  18   4   5       45.29       35.86     40.76 o 
  19   4   5        0.05       36.78     43.22 o 
  20   4   5        3.38       19.92     20.54 o 
   1   5   5     4823.66     4976.38     61.30 o 
   2   5   5     2019.08     2309.81     30.65 o 
   3   5   5      682.16      759.21     13.49 o 
   4   5   5     3308.53     3214.60     39.85 o 
   5   5   5      414.49      501.44     10.11 o 
   6   5   5       95.54       76.01      6.74 o 
   7   5   5      130.98       97.47      7.36 o 
   8   5   5     1037.87      940.04     15.94 o 
   9   5   5      400.05      445.96     14.10 o 
  10   5   5      992.24      982.04     28.20 o 
  11   5   5      519.03      540.98     23.29 o 
  12   5   5      325.22      287.50     18.08 o 
  13   5   5     1496.03     1543.55     42.91 o 
  14   5   5        8.47       23.91     16.55 o 
  15   5   5      224.24      211.49     21.15 o 
  16   5   5      252.76      232.02     26.97 o 
  17   5   5      146.34      186.66     29.12 o 
  18   5   5      522.45      487.65     36.78 o 
  19   5   5      154.06      154.17     34.33 o 
   0   6   5      124.98       85.82      8.28 o 
   1   6   5     4296.55     4528.89     55.17 o 
   2   6   5      536.49      582.66     10.11 o 
   3   6   5      826.95      776.07     12.57 o 
   4   6   5     1465.89     1353.52     19.00 o 
   5   6   5     7824.70     8079.11     95.02 o 
   6   6   5     1053.44     1057.43     17.78 o 
   7   6   5      371.73      377.92     12.57 o 
   8   6   5      261.70      243.67      9.50 o 
   9   6   5      579.64      465.27     19.00 o 
  10   6   5      458.76      447.19     16.86 o 
  11   6   5      783.28      748.79     22.37 o 
  12   6   5      472.73      437.38     19.92 o 
  13   6   5       31.71       22.37     15.94 o 
  14   6   5       10.17       15.94     15.33 o 
  15   6   5      229.23      232.64     24.83 o 
  16   6   5       10.44       13.49     14.71 o 
  17   6   5     1109.72     1121.49     49.04 o 
  18   6   5      253.30      288.42     40.15 o 
  19   6   5      540.26      617.60     45.98 o 
   1   7   5    12305.43    12805.69    156.32 o 
   2   7   5      491.25      519.83     11.34 o 
   3   7   5      722.98      818.98     14.71 o 
   4   7   5     1482.82     1379.26     22.07 o 
   5   7   5       73.57      104.52      8.58 o 
   6   7   5       44.48       37.39      7.36 o 
   7   7   5     2806.85     2817.37     42.91 o 
   8   7   5     2688.05     2690.18     42.91 o 
   9   7   5      199.96      223.75      9.20 o 
  10   7   5      837.97      822.35     21.76 o 
  11   7   5      841.55      836.14     21.76 o 
  12   7   5       14.71       20.54     14.10 o 
  13   7   5      816.80      837.37     30.65 o 
  14   7   5     2845.10     2932.62     70.50 o 
  15   7   5     1225.17     1228.46     52.11 o 
  16   7   5        9.71       26.05     22.99 o 
  17   7   5       43.24       46.28     52.41 o 
  18   7   5       17.02       20.84     19.31 o 
   0   8   5     6200.06     6690.96    107.28 o 
   1   8   5        4.49        8.89      6.13 o 
   2   8   5     4644.28     5015.31     70.50 o 
   3   8   5      149.20      149.88      8.28 o 
   4   8   5       61.93       60.69      8.89 o 
   5   8   5      140.86      144.06     11.03 o 
   6   8   5      384.95      386.19     13.18 o 
   7   8   5      223.93      226.20     10.11 o 
   8   8   5      273.30      250.41     12.26 o 
   9   8   5      511.74      536.69     17.16 o 
  10   8   5     1333.28     1317.96     33.72 o 
  11   8   5        5.07       12.26     10.42 o 
  12   8   5      352.80      316.62     21.46 o 
  13   8   5       23.58       23.60     17.47 o 
  14   8   5     1697.19     1711.51     45.98 o 
  15   8   5       12.52       30.96     22.37 o 
  16   8   5      209.01      122.60     28.81 o 
  17   8   5        1.00       39.23     46.28 o 
  18   8   5      343.71      420.83     40.15 o 
   1   9   5      289.38      236.93      7.97 o 
   2   9   5     6703.08     6905.20     91.95 o 
   3   9   5      491.62      451.79     11.95 o 
   4   9   5     1038.11     1077.36     20.54 o 
   5   9   5     1426.81     1451.90     29.73 o 
   6   9   5      371.44      315.08     13.49 o 
   7   9   5     1577.05     1592.90     26.97 o 
   8   9   5      169.46      165.51      9.81 o 
   9   9   5      594.06      571.93     15.94 o 
  10   9   5        0.04        5.21      5.82 o 
  11   9   5      136.47      137.31     17.16 o 
  12   9   5       61.32       72.03     18.39 o 
  13   9   5     1455.09     1462.32     42.91 o 
  14   9   5     2016.92     2110.58     61.30 o 
  15   9   5        0.72       52.72     27.59 o 
  16   9   5      360.72      375.77     37.09 o 
  17   9   5        4.92       31.57     27.89 o 
   0  10   5     3262.24     3000.97     64.37 o 
   1  10   5      164.97      172.56      8.89 o 
   2  10   5      392.09      334.09     13.49 o 
   3  10   5      334.95      302.21     15.33 o 
   4  10   5      635.40      627.41     17.47 o 
   5  10   5     1579.57     1556.11     29.42 o 
   6  10   5     7874.01     8056.43    134.86 o 
   7  10   5      170.84      164.59     13.18 o 
   8  10   5       88.90       70.80      8.58 o 
   9  10   5       73.14       39.85     20.23 o 
  10  10   5       72.48       33.41     16.24 o 
  11  10   5     1410.38     1438.72     39.85 o 
  12  10   5      154.60      106.36     23.60 o 
  13  10   5      133.88      114.63     38.31 o 
  14  10   5      331.72      368.72     30.65 o 
  15  10   5       41.20       34.33     26.36 o 
  16  10   5       28.58       19.62     19.31 o 
   1  11   5     1470.61     1437.50     26.05 o 
   2  11   5     1303.50     1189.54     25.75 o 
   3  11   5      249.18      263.59     11.65 o 
   4  11   5      838.57      711.09     22.07 o 
   5  11   5        1.00       20.84     23.91 o 
   6  11   5       61.33       69.58     15.02 o 
   7  11   5     3802.24     3937.34     76.63 o 
   8  11   5      170.83      140.38     19.92 o 
   9  11   5       79.13       79.69     27.59 o 
  10  11   5        0.49       30.34     34.33 o 
  11  11   5       52.96       83.06     26.67 o 
  12  11   5      117.84       95.94     28.50 o 
  13  11   5      137.42      139.15     27.28 o 
  14  11   5      371.72      382.52     30.65 o 
  15  11   5      388.09      440.75     36.78 o 
   0  12   5      798.07      767.18     25.44 o 
   1  12   5      561.71      539.14     16.24 o 
   2  12   5      563.72      514.62     15.94 o 
   3  12   5      144.73      125.67     13.18 o 
   4  12   5     1586.94     1535.58     36.78 o 
   5  12   5      173.24      141.60     19.00 o 
   6  12   5     2581.86     2568.80     55.17 o 
   7  12   5      643.93      625.57     26.05 o 
   8  12   5        4.88       11.34     11.34 o 
   9  12   5      130.71      159.69     24.21 o 
  10  12   5      105.14      106.97     23.60 o 
  11  12   5       30.08       31.88     37.09 o 
  12  12   5      526.03      576.84     33.72 o 
  13  12   5        9.99       33.10     38.62 o 
  14  12   5       42.53       22.99     22.99 o 
   1  13   5      889.27      910.31     23.91 o 
   2  13   5     3230.08     3373.06     64.37 o 
   3  13   5      103.77       70.80     16.24 o 
   4  13   5      739.30      762.58     25.75 o 
   5  13   5       77.76      104.82     19.92 o 
   6  13   5       79.00      110.65     21.46 o 
   7  13   5      386.30      404.58     25.75 o 
   8  13   5       23.56       21.76     18.39 o 
   9  13   5      335.21      377.00     27.59 o 
  10  13   5      237.45      243.67     26.05 o 
  11  13   5       23.82       33.10     23.60 o 
  12  13   5       94.57       24.52     21.46 o 
  13  13   5      198.25      199.23     37.39 o 
   0  14   5      305.79      205.97     26.97 o 
   1  14   5      113.00      102.37     19.92 o 
   2  14   5      463.96      379.76     23.29 o 
   3  14   5     1684.04     1752.58     52.11 o 
   4  14   5       13.16       15.94     14.41 o 
   5  14   5      808.53      790.78     36.78 o 
   6  14   5      234.62      253.78     25.13 o 
   7  14   5       50.78       40.46     22.07 o 
   8  14   5       41.11       47.51     25.13 o 
   9  14   5      221.48      279.84     40.15 o 
  10  14   5      260.01      233.25     29.42 o 
  11  14   5      850.88      858.51     58.24 o 
  12  14   5       83.54      125.05     41.68 o 
   1  15   5      705.73      654.08     33.72 o 
   2  15   5      393.97      421.44     30.65 o 
   3  15   5       27.48       11.95     13.18 o 
   4  15   5       94.08      121.38     26.36 o 
   5  15   5       76.49       67.74     26.05 o 
   6  15   5      768.79      694.54     36.78 o 
   7  15   5     1485.53     1431.98     49.04 o 
   8  15   5      483.30      426.65     33.72 o 
   9  15   5        0.07       35.25     31.88 o 
  10  15   5        0.69       30.34     28.20 o 
   0  16   5      201.17      205.66     56.70 o 
   1  16   5      410.04      346.35     27.59 o 
   2  16   5        6.13       26.67     21.46 o 
   3  16   5      161.73      159.07     28.20 o 
   4  16   5      588.16      635.99     36.78 o 
   5  16   5      243.03      252.25     37.09 o 
   6  16   5     1559.40     1700.17     67.43 o 
   7  16   5       66.09       75.71     38.31 o 
   8  16   5      820.20      904.80     58.24 o 
   1  17   5       85.89       43.22     34.02 o 
   2  17   5      263.74      176.24     31.26 o 
   3  17   5       26.13       42.30     33.72 o 
   4  17   5       86.08      115.86     38.31 o 
   0   0   6     8540.40     8202.63    171.64 o 
   1   0   6      135.36      135.47      8.28 o 
   2   0   6      270.21      320.30     11.34 o 
   3   0   6     2828.62     2662.28     45.98 o 
   4   0   6       24.57        9.81      7.36 o 
   5   0   6     8610.16     9397.38    144.06 o 
   6   0   6      182.42      204.74     10.42 o 
   7   0   6      209.01      134.86     14.41 o 
   8   0   6       59.71       69.88     11.03 o 
   9   0   6     5280.11     4993.24     98.08 o 
  10   0   6     1987.94     1844.53     42.91 o 
  11   0   6      482.09      513.09     33.72 o 
  12   0   6       15.27       25.44     28.20 o 
  13   0   6      544.68      524.43     30.34 o 
  14   0   6      125.51      107.58     23.91 o 
  15   0   6     1441.93     1561.33     67.43 o 
  16   0   6      165.37      272.17     30.96 o 
  17   0   6       73.40       90.11     41.68 o 
  18   0   6       37.40       70.80     40.46 o 
  19   0   6     1279.60     1162.26     80.00 o 
  20   0   6      685.91      705.88     89.50 o 
   1   1   6      188.16      181.76      7.05 o 
   2   1   6     1001.14      905.72     13.49 o 
   3   1   6       54.97       58.85      5.21 o 
   4   1   6     5622.12     5338.36     61.30 o 
   5   1   6     1015.11     1081.34     17.16 o 
   6   1   6     1923.20     1980.31     26.97 o 
   7   1   6     4487.38     4587.12     61.30 o 
   8   1   6     1602.08     1577.57     25.75 o 
   9   1   6     2769.60     3026.41     45.98 o 
  10   1   6     2697.48     2633.78     45.98 o 
  11   1   6      271.95      232.33     14.71 o 
  12   1   6      191.96      164.90     13.79 o 
  13   1   6      382.96      331.33     27.28 o 
  14   1   6      124.24       66.20     19.31 o 
  15   1   6       81.26       87.35     19.00 o 
  16   1   6     1008.67      894.99     33.72 o 
  17   1   6       15.67       12.26     13.18 o 
  18   1   6       10.84       34.33     39.54 o 
  19   1   6      164.20      133.94     34.63 o 
  20   1   6        0.01       16.86     18.70 o 
   0   2   6     2417.92     2403.29     42.91 o 
   1   2   6     2104.14     2010.05     26.05 o 
   2   2   6     1561.95     1528.84     19.31 o 
   3   2   6     1080.19      989.08     14.41 o 
   4   2   6      225.34      259.30      7.66 o 
   5   2   6     1001.12      971.61     14.71 o 
   6   2   6     1285.89     1301.41     19.62 o 
   7   2   6     1037.98     1105.56     18.08 o 
   8   2   6        7.32        5.21      5.21 o 
   9   2   6     3010.89     3115.91     45.98 o 
  10   2   6     1315.33     1342.48     27.59 o 
  11   2   6      115.26      100.53     12.87 o 
  12   2   6      875.19      812.54     23.60 o 
  13   2   6       66.24       37.70     17.47 o 
  14   2   6      183.20      159.99     17.47 o 
  15   2   6     1183.04     1255.44     36.78 o 
  16   2   6       32.11       72.64     22.99 o 
  17   2   6      248.61      202.60     30.04 o 
  18   2   6      609.78      548.03     36.78 o 
  19   2   6       83.55      142.22     34.63 o 
  20   2   6        0.46       29.73     26.97 o 
   1   3   6     5869.33     6052.21     70.50 o 
   2   3   6     3383.80     3254.75     36.78 o 
   3   3   6     2518.97     2646.96     33.72 o 
   4   3   6     4309.04     3971.36     49.04 o 
   5   3   6     1054.98     1220.19     19.00 o 
   6   3   6     2194.73     2290.19     29.12 o 
   7   3   6     3622.79     3680.49     45.98 o 
   8   3   6     5774.61     6047.61     76.63 o 
   9   3   6     3566.07     3673.44     55.17 o 
  10   3   6     3550.84     3486.16     61.30 o 
  11   3   6     1791.33     1610.98     33.72 o 
  12   3   6      168.14      173.17     15.02 o 
  13   3   6      260.68      228.65     17.47 o 
  14   3   6       60.49       61.30     18.08 o 
  15   3   6        0.55       27.28     30.34 o 
  16   3   6      152.18      146.81     20.84 o 
  17   3   6        2.75       35.25     40.46 o 
  18   3   6       38.45       63.75     26.05 o 
  19   3   6       61.74       81.22     31.26 o 
  20   3   6      198.88      221.30     43.83 o 
   0   4   6    16329.85    16937.65    257.46 o 
   1   4   6      566.84      660.21     12.87 o 
   2   4   6       10.19        8.58      5.52 o 
   3   4   6     1731.36     2079.62     29.12 o 
   4   4   6      819.43      819.28     15.02 o 
   5   4   6       18.71        7.36      5.82 o 
   6   4   6    11655.75    12382.71    153.25 o 
   7   4   6       72.72       87.66      7.36 o 
   8   4   6     2665.44     2775.08     39.85 o 
   9   4   6       79.50       55.17      8.89 o 
  10   4   6      553.06      501.75     17.78 o 
  11   4   6       32.14       10.11      9.20 o 
  12   4   6        2.12       24.52     27.59 o 
  13   4   6      537.82      515.23     20.23 o 
  14   4   6      941.72      932.69     33.72 o 
  15   4   6       96.07       37.70     22.99 o 
  16   4   6       17.85       71.11     20.23 o 
  17   4   6        0.01       16.86     16.86 o 
  18   4   6      149.19      180.22     30.04 o 
  19   4   6       68.76       52.72     33.10 o 
   1   5   6      357.64      540.98     10.42 o 
   2   5   6      706.47      759.82     13.18 o 
   3   5   6      123.80      113.71      7.66 o 
   4   5   6     2875.57     3085.87     39.85 o 
   5   5   6     2727.84     2708.57     33.72 o 
   6   5   6     2282.01     2344.13     33.72 o 
   7   5   6      161.91      207.20     11.65 o 
   8   5   6       56.52       65.59      8.89 o 
   9   5   6       30.75       21.15     10.42 o 
  10   5   6     1951.49     1961.92     33.72 o 
  11   5   6      574.96      579.60     18.70 o 
  12   5   6      392.94      391.10     19.62 o 
  13   5   6      159.44       88.89     15.63 o 
  14   5   6      346.99      341.14     25.75 o 
  15   5   6       11.86       42.60     22.07 o 
  16   5   6       14.76       35.25     39.85 o 
  17   5   6     1817.00     1954.26     58.24 o 
  18   5   6       94.93      121.68     30.65 o 
  19   5   6       14.26       57.62     29.42 o 
   0   6   6     1300.64     1469.37     29.73 o 
   1   6   6     3241.97     3254.14     49.04 o 
   2   6   6       87.46       81.84      7.05 o 
   3   6   6      198.76      137.93      8.89 o 
   4   6   6      260.52      297.61     10.73 o 
   5   6   6      966.95      984.18     19.31 o 
   6   6   6     1787.43     1840.24     27.28 o 
   7   6   6       36.20       49.35      8.28 o 
   8   6   6      689.88      689.02     16.24 o 
   9   6   6     2600.64     2610.79     39.85 o 
  10   6   6       18.35        9.50      9.20 o 
  11   6   6      477.89      448.11     20.84 o 
  12   6   6      631.27      581.44     19.31 o 
  13   6   6        7.60       31.57     15.94 o 
  14   6   6       17.90       14.10     12.26 o 
  15   6   6      301.63      304.97     22.07 o 
  16   6   6       28.60       17.16     17.47 o 
  17   6   6       44.36       32.49     24.21 o 
  18   6   6      113.82       72.33     32.18 o 
  19   6   6        1.44       23.29     23.29 o 
   1   7   6     1340.95     1593.81     21.46 o 
   2   7   6     1198.92     1182.18     19.92 o 
   3   7   6     1817.11     1919.93     28.20 o 
   4   7   6     1807.41     1812.96     28.20 o 
   5   7   6      713.58      758.29     15.63 o 
   6   7   6      306.31      287.19      9.20 o 
   7   7   6      213.92      214.25     10.42 o 
   8   7   6     1907.88     1927.90     33.72 o 
   9   7   6      727.35      718.75     18.08 o 
  10   7   6     1647.96     1623.55     36.78 o 
  11   7   6     1317.20     1236.13     29.73 o 
  12   7   6      410.12      365.96     21.46 o 
  13   7   6       19.78       32.80     36.78 o 
  14   7   6      912.29      892.84     39.85 o 
  15   7   6       97.05       53.94     28.50 o 
  16   7   6        4.91       24.52     19.92 o 
  17   7   6       24.03       35.86     26.97 o 
  18   7   6      379.31      390.48     43.22 o 
   0   8   6    11760.81    12183.49    229.88 o 
   1   8   6     1023.68     1018.20     16.55 o 
   2   8   6      620.05      544.96     11.95 o 
   3   8   6     2585.18     2815.84     39.85 o 
   4   8   6     1308.68     1343.71     20.23 o 
   5   8   6       64.61       79.69      7.66 o 
   6   8   6     7979.71     8066.24    116.47 o 
   7   8   6      226.35      229.88     11.95 o 
   8   8   6     1733.88     1663.39     28.50 o 
   9   8   6      999.15      975.29     20.23 o 
  10   8   6      177.01      213.33     13.79 o 
  11   8   6       57.72       80.30     18.39 o 
  12   8   6     1448.56     1513.82     45.98 o 
  13   8   6       83.35      115.86     24.52 o 
  14   8   6     1641.16     1797.95     45.98 o 
  15   8   6      179.75      174.40     26.05 o 
  16   8   6       37.79       15.33     15.94 o 
  17   8   6        7.79       31.57     38.01 o 
   1   9   6     1211.16     1068.47     18.08 o 
   2   9   6        1.37       16.24     18.08 o 
   3   9   6        0.39        3.98      4.29 o 
   4   9   6       47.67       38.01      8.89 o 
   5   9   6     2008.59     1940.47     30.65 o 
   6   9   6      896.01      876.60     18.39 o 
   7   9   6      838.24      803.04     19.62 o 
   8   9   6      171.62      169.19     13.49 o 
   9   9   6        7.12        9.20      7.66 o 
  10   9   6       19.31       20.23     23.60 o 
  11   9   6     2117.42     2222.76     49.04 o 
  12   9   6      333.90      301.29     22.99 o 
  13   9   6      379.66      371.79     33.72 o 
  14   9   6      531.99      462.21     40.15 o 
  15   9   6        1.40       34.63     41.07 o 
  16   9   6      164.18      108.50     35.25 o 
  17   9   6      364.81      350.64     40.15 o 
   0  10   6     1650.00     1630.29     36.78 o 
   1  10   6        5.77       10.42      6.74 o 
   2  10   6      409.28      401.21     12.87 o 
   3  10   6     1144.42     1053.14     22.68 o 
   4  10   6     1369.97     1325.01     25.75 o 
   5  10   6        0.59        7.05      7.36 o 
   6  10   6       77.31       71.72     10.42 o 
   7  10   6      558.00      539.75     15.33 o 
   8  10   6        0.00        8.89      8.28 o 
   9  10   6       34.07       19.00     22.07 o 
  10  10   6       92.33       76.63     20.23 o 
  11  10   6       61.83       78.46     23.29 o 
  12  10   6       38.45       55.78     21.15 o 
  13  10   6      187.07      163.67     27.28 o 
  14  10   6        3.85       37.09     41.68 o 
  15  10   6      212.38      208.12     34.02 o 
  16  10   6       17.09       15.94     16.55 o 
   1  11   6     1169.72     1092.07     24.21 o 
   2  11   6       24.32       25.13      9.20 o 
   3  11   6     1658.74     1646.53     33.72 o 
   4  11   6       39.69       30.96     10.42 o 
   5  11   6     2822.02     2766.49     55.17 o 
   6  11   6      526.74      518.30     26.67 o 
   7  11   6     1234.85     1173.60     36.78 o 
   8  11   6       33.42       41.38     18.70 o 
   9  11   6      889.67      844.72     29.42 o 
  10  11   6       31.78       11.34     11.95 o 
  11  11   6       92.36       51.80     28.81 o 
  12  11   6      142.40      118.62     31.57 o 
  13  11   6      215.45      196.77     27.28 o 
  14  11   6       25.88       45.06     27.28 o 
  15  11   6       67.27       37.39     27.59 o 
   0  12   6     2590.01     2591.79     55.17 o 
   1  12   6       29.23       13.79     11.34 o 
   2  12   6     1930.13     1952.12     42.91 o 
   3  12   6        6.29       21.76     12.57 o 
   4  12   6       21.40       27.28     14.10 o 
   5  12   6       37.15       37.70     17.16 o 
   6  12   6      894.61      947.09     30.65 o 
   7  12   6        3.46       11.95     12.26 o 
   8  12   6      185.11      170.11     25.75 o 
   9  12   6        9.57       38.93     45.06 o 
  10  12   6       10.24       35.25     40.76 o 
  11  12   6      233.26      261.14     25.75 o 
  12  12   6      621.63      632.01     33.72 o 
  13  12   6      138.80      122.60     28.20 o 
  14  12   6      659.77      743.88     39.85 o 
   1  13   6      112.15      141.91     16.55 o 
   2  13   6     1278.83     1332.06     42.91 o 
   3  13   6      200.49      184.82     25.75 o 
   4  13   6      493.84      469.87     25.75 o 
   5  13   6        2.17        9.81     10.42 o 
   6  13   6      685.18      644.58     28.20 o 
   7  13   6        0.48       14.71     14.71 o 
   8  13   6      435.33      400.91     29.73 o 
   9  13   6       30.55       23.60     20.23 o 
  10  13   6      257.45      294.55     28.81 o 
  11  13   6       65.34       31.88     25.75 o 
  12  13   6       53.40       31.57     26.67 o 
  13  13   6       60.17       42.91     35.25 o 
   0  14   6       42.87       39.85     25.75 o 
   1  14   6       22.77       27.89     18.08 o 
   2  14   6        3.62       24.83     19.62 o 
   3  14   6      492.74      524.43     30.34 o 
   4  14   6     2029.89     1880.09     52.11 o 
   5  14   6       58.96       44.75     22.99 o 
   6  14   6       40.30       31.26     34.94 o 
   7  14   6      661.10      702.50     36.78 o 
   8  14   6        3.44       18.39     18.39 o 
   9  14   6      359.83      315.08     37.09 o 
  10  14   6       60.54       44.44     31.26 o 
  11  14   6        1.37       36.47     43.52 o 
   1  15   6      417.91      434.62     25.13 o 
   2  15   6       52.61       54.25     27.59 o 
   3  15   6      202.31      171.64     27.59 o 
   4  15   6        3.49       46.59     31.88 o 
   5  15   6      788.60      810.70     36.78 o 
   6  15   6      113.69      158.46     31.26 o 
   7  15   6      375.22      402.44     37.09 o 
   8  15   6        0.03       32.18     29.12 o 
   9  15   6      736.30      658.06     52.41 o 
   0  16   6      199.56      171.03     54.25 o 
   1  16   6       61.41       77.85     27.89 o 
   2  16   6      529.04      507.26     36.78 o 
   3  16   6      993.57     1001.04     49.04 o 
   4  16   6        3.75       35.86     41.38 o 
   5  16   6       99.66       78.77     41.38 o 
   6  16   6      187.35      123.52     51.80 o 
   7  16   6       25.57       45.98     55.17 o 
   1  17   6      113.74      197.69     40.76 o 
   2  17   6      963.59     1103.72     67.43 o 
   1   1   7        6.88       15.33     16.86 o 
   2   1   7     1826.28     1808.67     26.36 o 
   3   1   7      838.49      790.16     13.79 o 
   4   1   7    15308.76    15947.96    186.97 o 
   5   1   7      541.14      510.94      9.50 o 
   6   1   7      584.28      571.63     11.95 o 
   7   1   7       23.86       15.02      8.28 o 
   8   1   7      809.37      688.41     17.78 o 
   9   1   7        3.80        4.90      5.21 o 
  10   1   7     1902.00     2118.24     39.85 o 
  11   1   7     3864.54     3721.56     70.50 o 
  12   1   7      369.50      297.00     16.86 o 
  13   1   7     1186.92     1098.81     33.72 o 
  14   1   7      177.96      183.60     19.62 o 
  15   1   7     2187.39     2219.69     64.37 o 
  16   1   7      585.95      555.69     27.59 o 
  17   1   7       49.64       75.71     25.13 o 
  18   1   7        9.61       21.46     22.68 o 
  19   1   7       84.51       90.11     32.18 o 
  20   1   7        4.27       34.02     42.60 o 
   0   2   7     1070.06     1104.94     20.23 o 
   1   2   7      794.46     1002.26     15.63 o 
   2   2   7      438.36      386.19      8.89 o 
   3   2   7    19650.13    19398.56    229.88 o 
   4   2   7     4909.49     5148.02     61.30 o 
   5   2   7     7740.05     7160.52     85.82 o 
   6   2   7     2109.03     2526.81     33.72 o 
   7   2   7     2058.58     2005.75     27.59 o 
   8   2   7     1012.36     1183.10     23.60 o 
   9   2   7     2284.78     2099.85     36.78 o 
  10   2   7     2175.67     2251.88     39.85 o 
  11   2   7     1972.76     1910.13     42.91 o 
  12   2   7      782.23      693.00     22.68 o 
  13   2   7      215.71      189.73     18.08 o 
  14   2   7      263.53      212.71     20.54 o 
  15   2   7     1825.63     1932.81     61.30 o 
  16   2   7      144.19      190.34     24.21 o 
  17   2   7      794.33      837.37     36.78 o 
  18   2   7     1102.37     1119.65     49.04 o 
  19   2   7      247.24      198.00     30.34 o 
   1   3   7    14019.91    14120.28    165.51 o 
   2   3   7      121.29      123.83      5.82 o 
   3   3   7      239.17      275.24      6.74 o 
   4   3   7     1195.50     1349.53     19.00 o 
   5   3   7     7407.46     7457.83     91.95 o 
   6   3   7     1067.62     1144.79     18.70 o 
   7   3   7     1255.94     1235.51     19.31 o 
   8   3   7      544.85      616.68     16.24 o 
   9   3   7      899.32      877.21     17.47 o 
  10   3   7      554.09      665.72     15.94 o 
  11   3   7       33.64       17.16     11.34 o 
  12   3   7       55.36       57.01     14.10 o 
  13   3   7     1059.35     1065.40     30.04 o 
  14   3   7      674.98      660.82     29.12 o 
  15   3   7      511.34      465.58     27.28 o 
  16   3   7      138.38      117.08     24.52 o 
  17   3   7      105.17       35.86     24.21 o 
  18   3   7        6.97       44.14     50.27 o 
  19   3   7     1452.69     1532.51     70.50 o 
   0   4   7     1503.89     1586.77     30.65 o 
   1   4   7      401.80      506.65     10.73 o 
   2   4   7        3.85        3.98      3.98 o 
   3   4   7      656.34      567.34     11.03 o 
   4   4   7     2765.92     2868.87     36.78 o 
   5   4   7      106.29       84.90      6.74 o 
   6   4   7     1052.31     1001.04     16.86 o 
   7   4   7     1106.92      942.50     16.55 o 
   8   4   7      189.57      238.15     10.42 o 
   9   4   7     1199.71     1176.66     21.46 o 
  10   4   7       73.35       85.82     10.11 o 
  11   4   7      452.38      441.36     16.55 o 
  12   4   7      541.80      517.38     19.00 o 
  13   4   7     1114.41     1109.85     29.42 o 
  14   4   7        4.21       26.36     30.34 o 
  15   4   7       29.03       82.14     20.23 o 
  16   4   7       49.83       36.17     23.29 o 
  17   4   7      273.30      271.26     30.96 o 
  18   4   7      115.99      123.83     30.65 o 
  19   4   7        2.10       18.70     20.23 o 
   1   5   7       65.29       63.45      6.13 o 
   2   5   7      734.88      685.34     12.26 o 
   3   5   7     3184.79     3297.36     42.91 o 
   4   5   7     4429.16     4584.06     61.30 o 
   5   5   7      841.04      842.58     14.10 o 
   6   5   7      114.23      124.75      8.28 o 
   7   5   7     2071.32     2090.96     30.65 o 
   8   5   7       25.69        4.90      5.21 o 
   9   5   7      586.05      541.28     14.10 o 
  10   5   7       76.74       69.88     11.34 o 
  11   5   7      886.35      887.02     21.76 o 
  12   5   7      894.06      889.47     28.81 o 
  13   5   7       54.16       29.73     15.94 o 
  14   5   7      525.38      527.49     24.83 o 
  15   5   7      715.90      731.62     33.72 o 
  16   5   7        6.79       37.70     42.30 o 
  17   5   7      226.62      209.65     28.50 o 
  18   5   7        6.68       16.24     17.16 o 
  19   5   7      247.37      180.53     34.33 o 
   0   6   7      664.59      726.72     16.24 o 
   1   6   7        1.07        3.07      3.37 o 
   2   6   7      654.99      714.15     14.71 o 
   3   6   7     3791.84     3842.01     52.11 o 
   4   6   7      380.94      312.63     10.42 o 
   5   6   7     4629.99     4659.76     67.43 o 
   6   6   7      606.42      578.06     14.71 o 
   7   6   7      471.66      490.40     11.65 o 
   8   6   7        7.83       12.57      7.97 o 
   9   6   7     2387.36     2322.68     36.78 o 
  10   6   7      236.29      223.75     13.79 o 
  11   6   7     1291.01     1323.48     26.97 o 
  12   6   7      156.73      113.41     16.24 o 
  13   6   7     1593.35     1595.96     39.85 o 
  14   6   7      217.81      171.95     21.46 o 
  15   6   7      147.57      102.37     19.92 o 
  16   6   7       69.24       55.17     27.59 o 
  17   6   7      910.77      963.34     39.85 o 
  18   6   7      910.47      902.65     45.98 o 
   1   7   7     5846.49     5826.93     79.69 o 
   2   7   7      341.99      318.76     11.65 o 
   3   7   7       27.54       30.04      9.20 o 
   4   7   7       76.20       91.03     10.11 o 
   5   7   7    12721.09    13150.81    193.10 o 
   6   7   7       33.51       34.63      6.13 o 
   7   7   7     4998.41     5106.95     73.56 o 
   8   7   7     1550.56     1520.25     24.83 o 
   9   7   7      649.72      633.54     15.02 o 
  10   7   7      208.15      195.24     14.41 o 
  11   7   7      140.60      130.26     16.86 o 
  12   7   7        7.31       14.41     13.18 o 
  13   7   7     2271.03     2285.29     55.17 o 
  14   7   7      541.40      535.77     27.59 o 
  15   7   7      580.98      632.62     30.65 o 
  16   7   7       39.37       29.12     26.67 o 
  17   7   7      178.51      171.64     34.33 o 
  18   7   7       48.50       56.09     33.72 o 
   0   8   7       58.71       72.33      7.97 o 
   1   8   7      503.17      540.06     11.95 o 
   2   8   7      891.69      957.82     20.54 o 
   3   8   7      463.04      429.41     12.57 o 
   4   8   7      197.51      170.72     11.03 o 
   5   8   7     1172.88     1131.61     25.44 o 
   6   8   7      256.43      250.11     17.78 o 
   7   8   7      205.29      178.69      9.81 o 
   8   8   7       77.17       79.69     11.34 o 
   9   8   7     1468.77     1462.02     33.72 o 
  10   8   7       79.19      113.41     13.18 o 
  11   8   7      113.58       78.16     20.54 o 
  12   8   7      620.50      556.00     23.29 o 
  13   8   7     1148.69     1178.81     36.78 o 
  14   8   7      108.87      112.79     23.60 o 
  15   8   7      431.00      416.84     37.09 o 
  16   8   7      238.10      266.35     34.02 o 
  17   8   7       31.57       28.20     25.13 o 
   1   9   7     1943.63     1966.52     30.65 o 
   2   9   7      454.39      473.85     16.55 o 
   3   9   7       40.25       17.47     11.95 o 
   4   9   7       46.08       42.91     11.65 o 
   5   9   7     4140.60     4187.44     70.50 o 
   6   9   7       78.68       80.61     15.33 o 
   7   9   7     2876.76     2987.48     52.11 o 
   8   9   7       49.17       63.14     11.95 o 
   9   9   7       19.46       16.55     11.34 o 
  10   9   7      555.71      568.26     20.84 o 
  11   9   7      385.87      417.15     24.83 o 
  12   9   7      355.68      375.47     21.46 o 
  13   9   7      558.83      597.68     29.12 o 
  14   9   7       29.73       24.21     21.46 o 
  15   9   7        0.61       35.86     42.30 o 
  16   9   7      185.89      179.92     30.34 o 
   0  10   7      434.26      372.09     23.29 o 
   1  10   7      249.83      234.78      9.20 o 
   2  10   7      548.79      525.35     12.26 o 
   3  10   7       69.26       35.25     15.33 o 
   4  10   7     1053.25     1004.41     33.72 o 
   5  10   7      165.13      180.22     16.24 o 
   6  10   7     2065.78     1991.35     45.98 o 
   7  10   7      327.33      286.89     12.57 o 
   8  10   7      610.52      520.75     22.37 o 
   9  10   7       40.63       56.09     17.78 o 
  10  10   7       86.74       46.28     19.62 o 
  11  10   7       11.12       39.23     20.84 o 
  12  10   7       17.74       10.11     11.03 o 
  13  10   7      189.30      213.94     27.59 o 
  14  10   7      110.62       84.29     27.89 o 
  15  10   7        1.21       31.57     37.39 o 
  16  10   7      400.82      475.08     40.15 o 
   1  11   7      431.01      441.98     13.79 o 
   2  11   7       51.32       29.42      8.58 o 
   3  11   7       13.19       27.89      7.66 o 
   4  11   7      292.81      201.07     19.00 o 
   5  11   7      338.02      314.47     21.46 o 
   6  11   7      110.95       85.51     15.33 o 
   7  11   7      217.84      241.83     21.46 o 
   8  11   7      122.83      109.12     17.47 o 
   9  11   7       18.28       11.95     12.26 o 
  10  11   7        1.38       27.28     30.65 o 
  11  11   7       14.62       36.78     41.38 o 
  12  11   7      273.03      289.65     29.42 o 
  13  11   7      279.38      308.34     34.02 o 
  14  11   7       77.72       41.38     47.51 o 
  15  11   7      539.42      595.23     42.91 o 
   0  12   7      967.18      977.44     39.85 o 
   1  12   7     1143.87     1163.18     27.28 o 
   2  12   7        1.72        7.36      7.66 o 
   3  12   7     1378.62     1376.20     29.73 o 
   4  12   7        0.02        7.05      6.74 o 
   5  12   7       18.01       15.94     14.41 o 
   6  12   7       13.76       29.73     33.72 o 
   7  12   7      883.43      841.96     39.85 o 
   8  12   7      136.54      118.31     21.46 o 
   9  12   7        0.10       29.73     22.07 o 
  10  12   7     1260.02     1296.51     45.98 o 
  11  12   7      124.75       70.50     32.18 o 
  12  12   7      531.10      511.55     61.91 o 
  13  12   7       19.10       15.94     17.47 o 
  14  12   7       73.76       42.91     32.49 o 
   1  13   7      447.08      460.37     19.92 o 
   2  13   7      407.25      387.11     22.37 o 
   3  13   7       14.97       35.55     16.86 o 
   4  13   7       46.77       26.36     16.86 o 
   5  13   7     1228.96     1363.02     39.85 o 
   6  13   7        1.37       27.59     21.46 o 
   7  13   7     2454.22     2751.48     64.37 o 
   8  13   7        0.03       30.65     35.55 o 
   9  13   7       21.88       17.78     17.78 o 
  10  13   7       40.85       17.16     17.47 o 
  11  13   7        9.09       19.62     20.23 o 
  12  13   7      587.59      558.14     49.35 o 
   0  14   7      414.14      353.70     43.22 o 
   1  14   7        0.47       14.10     13.79 o 
   2  14   7       48.29       33.41     19.62 o 
   3  14   7      924.28      965.79     33.72 o 
   4  14   7       68.82       58.24     28.81 o 
   5  14   7     1087.39     1245.01     52.11 o 
   6  14   7       16.56       64.06     31.88 o 
   7  14   7        6.17       30.04     36.47 o 
   8  14   7        2.32       47.51     26.97 o 
   9  14   7      173.02      192.48     43.83 o 
  10  14   7      104.48      110.95     34.94 o 
  11  14   7      141.41      118.92     41.68 o 
   1  15   7       94.31       92.87     21.76 o 
   2  15   7        0.83       29.12     34.33 o 
   3  15   7      100.74      106.36     26.36 o 
   4  15   7        1.93       35.25     39.85 o 
   5  15   7       10.24       82.76     32.18 o 
   6  15   7       98.38       52.72     30.04 o 
   7  15   7      123.46      168.27     34.33 o 
   8  15   7       15.94       38.01     44.44 o 
   9  15   7      652.76      650.40     52.41 o 
   0  16   7     1396.62     1339.11    138.85 o 
   1  16   7     1143.70     1176.97     70.50 o 
   2  16   7       50.38       22.99     21.46 o 
   3  16   7     1324.94     1403.17     61.30 o 
   4  16   7       22.76       16.24     16.86 o 
   5  16   7       79.15       44.14     32.80 o 
   6  16   7      173.85      212.10     50.27 o 
   0   0   8    63695.32    68877.31   2422.91 o 
   1   0   8     2145.54     2504.43     45.98 o 
   2   0   8     2337.43     2491.56     42.91 o 
   3   0   8     3295.20     3275.60     58.24 o 
   4   0   8     6764.96     7472.54    122.60 o 
   5   0   8       25.37       18.39     11.95 o 
   6   0   8     1009.94     1124.56     27.28 o 
   7   0   8       18.46       13.18     10.11 o 
   8   0   8      768.93      763.81     22.68 o 
   9   0   8      688.36      633.54     24.52 o 
  10   0   8     8409.15     8310.52    193.10 o 
  11   0   8       17.73       46.89     18.39 o 
  12   0   8      706.06      653.77     28.50 o 
  13   0   8      255.75      213.94     28.50 o 
  14   0   8        9.45       27.89     23.91 o 
  15   0   8      798.37      839.20     76.93 o 
  16   0   8       47.76       83.37     38.62 o 
  17   0   8       40.74       32.49     36.47 o 
  18   0   8      328.18      287.81     46.59 o 
  19   0   8      153.89      142.52     58.24 o 
   1   1   8       18.16       20.84      6.44 o 
   2   1   8      389.09      302.82      7.05 o 
   3   1   8     2861.19     3297.36     42.91 o 
   4   1   8       88.20       23.60      7.66 o 
   5   1   8       48.92       49.65      7.05 o 
   6   1   8      161.77      137.31      8.58 o 
   7   1   8      160.28      214.86      9.81 o 
   8   1   8     3447.59     3281.42     49.04 o 
   9   1   8       91.15       94.40     12.87 o 
  10   1   8     2202.67     2136.63     36.78 o 
  11   1   8      131.56      121.07     15.02 o 
  12   1   8      387.34      411.63     20.23 o 
  13   1   8      215.63      158.77     15.94 o 
  14   1   8      694.03      629.25     26.97 o 
  15   1   8      160.34      144.06     23.29 o 
  16   1   8      366.47      353.09     30.04 o 
  17   1   8      199.44      166.12     26.97 o 
  18   1   8      184.68      252.25     29.12 o 
  19   1   8      148.87      193.71     30.96 o 
   0   2   8     3302.12     3187.02     49.04 o 
   1   2   8      853.57      941.58     14.10 o 
   2   2   8      351.44      326.43      8.28 o 
   3   2   8       23.89       47.81      7.05 o 
   4   2   8     1229.02     1140.80     18.70 o 
   5   2   8      226.75      272.48      8.89 o 
   6   2   8     3870.80     3805.54     49.04 o 
   7   2   8      458.58      510.63     11.95 o 
   8   2   8      580.07      603.50     16.55 o 
   9   2   8      407.30      448.11     16.24 o 
  10   2   8     2500.56     2351.80     42.91 o 
  11   2   8      636.19      648.56     19.62 o 
  12   2   8     1001.53      953.84     25.44 o 
  13   2   8        6.24        9.81      9.81 o 
  14   2   8      216.00      200.76     24.52 o 
  15   2   8        0.70       15.02     13.49 o 
  16   2   8      505.49      471.71     26.67 o 
  17   2   8        0.19       32.49     36.78 o 
  18   2   8     1162.41     1137.43     70.50 o 
  19   2   8      215.03      186.66     37.39 o 
   1   3   8     2047.85     2391.64     33.72 o 
   2   3   8     4518.47     4314.64     49.04 o 
   3   3   8      154.13      163.67      7.05 o 
   4   3   8     1780.20     1543.55     22.68 o 
   5   3   8       46.83       68.04      6.74 o 
   6   3   8     1757.02     1871.51     28.20 o 
   7   3   8      447.23      428.49     11.34 o 
   8   3   8     3308.27     3066.87     49.04 o 
   9   3   8        0.52       19.31     22.37 o 
  10   3   8     3502.66     3446.62     55.17 o 
  11   3   8       23.22        8.89      7.66 o 
  12   3   8      419.69      437.99     23.91 o 
  13   3   8       40.98       66.82     20.23 o 
  14   3   8      102.44      105.74     21.46 o 
  15   3   8      623.00      680.74     29.42 o 
  16   3   8      591.06      596.15     33.72 o 
  17   3   8        2.95       38.93     43.83 o 
  18   3   8        6.34       44.14     49.96 o 
  19   3   8      154.92      188.50     43.83 o 
   0   4   8     1362.53     1576.04     29.73 o 
   1   4   8     2456.78     2753.31     33.72 o 
   2   4   8     1821.80     1872.12     25.13 o 
   3   4   8        3.32       11.65     13.18 o 
   4   4   8     5037.58     5279.21     70.50 o 
   5   4   8        6.75        8.89      6.13 o 
   6   4   8     2431.69     2296.93     33.72 o 
   7   4   8     1372.33     1365.78     22.99 o 
   8   4   8     4717.33     4659.76     67.43 o 
   9   4   8     1191.47     1232.75     23.91 o 
  10   4   8     1865.72     1763.62     30.65 o 
  11   4   8        0.04       22.37     11.34 o 
  12   4   8      144.49      141.91     17.47 o 
  13   4   8       89.65       52.72     16.86 o 
  14   4   8     1325.20     1379.88     36.78 o 
  15   4   8      466.65      385.27     24.83 o 
  16   4   8      105.02       75.09     24.83 o 
  17   4   8      129.64       84.90     26.67 o 
  18   4   8        5.02       41.99     48.43 o 
  19   4   8       86.26       86.43     47.20 o 
   1   5   8       39.19       21.46      7.05 o 
   2   5   8       16.62        6.44      5.21 o 
   3   5   8     1199.58     1308.46     20.54 o 
   4   5   8     1304.55     1263.10     19.62 o 
   5   5   8        1.65        8.89      7.36 o 
   6   5   8      398.59      357.69     10.42 o 
   7   5   8      275.19      305.89     11.34 o 
   8   5   8       32.06       30.96      9.81 o 
   9   5   8       20.32       22.37      9.81 o 
  10   5   8      763.74      705.57     16.86 o 
  11   5   8      816.61      818.06     20.54 o 
  12   5   8     1609.83     1582.47     36.78 o 
  13   5   8       22.97       25.75     17.16 o 
  14   5   8        0.67       26.67     30.96 o 
  15   5   8       50.58       60.69     23.29 o 
  16   5   8      137.90      150.80     23.29 o 
  17   5   8        1.71       22.68     20.23 o 
  18   5   8      758.57      881.81     42.91 o 
   0   6   8     4954.52     4800.75     85.82 o 
   1   6   8       58.24       66.82      7.66 o 
   2   6   8     3108.14     2958.67     39.85 o 
   3   6   8       36.06       31.88      8.89 o 
   4   6   8       39.67       21.15      9.20 o 
   5   6   8       60.47       73.87     10.11 o 
   6   6   8     1481.28     1371.60     28.50 o 
   7   6   8     1168.33     1198.73     20.54 o 
   8   6   8      221.07      235.70     11.95 o 
   9   6   8      110.67      118.31      9.50 o 
  10   6   8     2891.20     2870.71     45.98 o 
  11   6   8      344.61      300.07     16.86 o 
  12   6   8     1318.02     1295.28     30.65 o 
  13   6   8       82.24       73.56     19.31 o 
  14   6   8       67.82       37.09     20.84 o 
  15   6   8        2.62       32.18     22.37 o 
  16   6   8      202.01      206.28     27.59 o 
  17   6   8        2.23       21.46     20.23 o 
  18   6   8      109.19      122.29     38.31 o 
   1   7   8     1288.92     1474.28     26.36 o 
   2   7   8     1198.45     1148.16     21.15 o 
   3   7   8      992.15     1068.78     19.31 o 
   4   7   8      910.01      844.72     22.37 o 
   5   7   8      380.88      392.94     15.02 o 
   6   7   8      200.61      197.08     13.49 o 
   7   7   8      545.07      505.12     13.49 o 
   8   7   8      492.96      424.51     13.18 o 
   9   7   8      231.84      208.42     12.57 o 
  10   7   8     2989.18     3065.64     55.17 o 
  11   7   8       22.53       16.86     13.79 o 
  12   7   8     1064.63     1134.98     33.72 o 
  13   7   8      270.11      255.01     20.54 o 
  14   7   8       21.77       12.57     13.18 o 
  15   7   8       44.45       23.60     19.00 o 
  16   7   8      257.38      194.32     30.34 o 
  17   7   8       52.04       65.29     37.39 o 
   0   8   8     2933.75     2766.49     49.04 o 
   1   8   8      186.07      201.99     11.95 o 
   2   8   8     1703.80     1764.84     30.04 o 
   3   8   8      314.39      347.88     12.26 o 
   4   8   8     5874.42     5970.37     88.89 o 
   5   8   8      124.75      145.59     14.71 o 
   6   8   8     8060.19     8062.25    128.73 o 
   7   8   8      385.56      378.84     18.39 o 
   8   8   8     5023.14     4930.71     76.63 o 
   9   8   8     1053.40     1025.25     27.59 o 
  10   8   8       11.49       29.42     32.80 o 
  11   8   8       43.33       20.54     15.63 o 
  12   8   8     2240.04     2513.94     52.11 o 
  13   8   8      154.82      123.21     20.84 o 
  14   8   8     1167.94     1202.41     36.78 o 
  15   8   8      244.80      219.76     27.89 o 
  16   8   8       36.66       39.23     29.73 o 
  17   8   8      145.12      140.07     37.70 o 
   1   9   8        4.46        7.36      7.66 o 
   2   9   8      911.25      918.90     20.54 o 
   3   9   8      557.54      561.82     19.92 o 
   4   9   8        0.06        6.44      6.44 o 
   5   9   8      139.54       79.69     14.41 o 
   6   9   8        2.42       26.05     29.12 o 
   7   9   8        1.43       24.83     28.20 o 
   8   9   8      163.83      123.83     15.63 o 
   9   9   8      842.80      909.39     27.59 o 
  10   9   8       11.88       31.26     35.55 o 
  11   9   8      439.90      437.07     22.37 o 
  12   9   8      220.22      194.02     22.07 o 
  13   9   8      504.29      500.52     30.04 o 
  14   9   8      332.54      372.71     30.65 o 
  15   9   8      314.22      281.06     28.81 o 
  16   9   8       29.36       14.41     15.63 o 
   0  10   8      851.89      824.19     23.91 o 
   1  10   8       68.39       85.82     13.49 o 
   2  10   8      530.07      500.83     16.86 o 
   3  10   8       29.08       38.62     16.24 o 
   4  10   8      572.33      539.75     16.86 o 
   5  10   8       58.80       77.55     15.63 o 
   6  10   8      222.26      245.82     19.92 o 
   7  10   8        2.22       15.94     13.18 o 
   8  10   8      480.77      563.66     24.21 o 
   9  10   8        4.66       10.73      9.20 o 
  10  10   8      301.71      307.73     20.54 o 
  11  10   8       18.47       23.91     27.89 o 
  12  10   8       46.03       32.80     26.05 o 
  13  10   8      193.41      183.29     25.75 o 
  14  10   8       19.98       15.33     15.33 o 
  15  10   8      199.08      185.13     30.34 o 
   1  11   8       14.58       19.00      7.97 o 
   2  11   8      445.05      443.20     19.62 o 
   3  11   8       22.16        7.36      7.66 o 
   4  11   8      356.43      306.20     17.16 o 
   5  11   8     1069.33     1162.57     39.85 o 
   6  11   8      376.11      392.94     30.34 o 
   7  11   8      721.05      746.95     30.65 o 
   8  11   8      590.92      634.15     28.50 o 
   9  11   8      508.63      456.08     27.89 o 
  10  11   8        8.58       32.49     37.39 o 
  11  11   8       61.41       43.22     29.12 o 
  12  11   8      846.22      841.96     39.85 o 
  13  11   8        7.04       19.31     20.54 o 
  14  11   8      814.36      859.43     45.98 o 
   0  12   8      867.35      995.83     52.11 o 
   1  12   8        8.86       17.47     20.54 o 
   2  12   8      556.44      571.01     22.37 o 
   3  12   8       94.57       38.01     16.24 o 
   4  12   8     1325.41     1434.43     45.98 o 
   5  12   8       43.53       11.65     12.26 o 
   6  12   8     2722.24     2869.79     70.50 o 
   7  12   8        9.70       25.75     19.62 o 
   8  12   8     1382.67     1428.30     45.98 o 
   9  12   8      349.02      362.90     34.02 o 
  10  12   8      298.71      300.07     34.02 o 
  11  12   8       47.83       16.86     18.08 o 
  12  12   8      230.05      220.38     37.39 o 
  13  12   8      105.21       49.96     32.49 o 
   1  13   8      288.92      220.38     18.08 o 
   2  13   8     1290.44     1277.50     52.11 o 
   3  13   8      403.01      356.16     27.28 o 
   4  13   8     2423.15     2397.77     55.17 o 
   5  13   8       48.49       45.67     27.59 o 
   6  13   8       26.79       35.86     24.83 o 
   7  13   8       25.73       31.57     36.78 o 
   8  13   8      387.30      341.44     30.65 o 
   9  13   8      163.60      172.25     28.20 o 
  10  13   8      972.20     1037.51     52.11 o 
  11  13   8      108.52       90.11     32.18 o 
  12  13   8        0.24       17.16     18.39 o 
   0  14   8      237.51      282.90     29.73 o 
   1  14   8       20.86       25.13     19.92 o 
   2  14   8      240.43      174.40     25.13 o 
   3  14   8       31.54       23.29     18.08 o 
   4  14   8      692.91      658.37     33.72 o 
   5  14   8       20.56       35.25     39.85 o 
   6  14   8       31.63       32.18     23.29 o 
   7  14   8       20.16       43.52     51.80 o 
   8  14   8       21.66       26.36     22.07 o 
   9  14   8        0.44       26.97     23.29 o 
  10  14   8        0.31       41.68     49.65 o 
   1  15   8       50.74       36.78     26.67 o 
   2  15   8       16.98       40.76     46.59 o 
   3  15   8      157.92      105.74     38.62 o 
   4  15   8      167.97      140.38     30.65 o 
   5  15   8      656.53      552.32     36.78 o 
   6  15   8       78.20       63.45     30.04 o 
   7  15   8      295.76      290.56     34.02 o 
   8  15   8        1.12       37.09     43.22 o 
   0  16   8      490.71      652.85    111.87 o 
   1  16   8        7.64       29.12     26.67 o 
   2  16   8      149.16       89.19     47.51 o 
   3  16   8      263.31      220.07     37.39 o 
   4  16   8       21.45       16.55     17.16 o 
   5  16   8       59.39       89.50     41.68 o 
   1   1   9      557.53      468.03     10.42 o 
   2   1   9      472.76      446.57     10.73 o 
   3   1   9       87.33       99.61      7.97 o 
   4   1   9       22.83        4.29      4.60 o 
   5   1   9     2282.89     2100.46     30.04 o 
   6   1   9     1053.20     1088.09     18.70 o 
   7   1   9        8.37       18.08     20.23 o 
   8   1   9       15.81        8.28      7.97 o 
   9   1   9      419.24      354.01     14.41 o 
  10   1   9      190.61      200.45     13.18 o 
  11   1   9     3284.59     3313.91     61.30 o 
  12   1   9       61.47       69.27     14.10 o 
  13   1   9      286.45      249.19     29.42 o 
  14   1   9      429.95      461.59     26.97 o 
  15   1   9      172.05      192.18     27.28 o 
  16   1   9      379.81      376.08     30.65 o 
  17   1   9      577.17      572.55     36.78 o 
  18   1   9       11.87       23.29     20.84 o 
  19   1   9       55.22       57.32     33.72 o 
   0   2   9       79.92      108.81      9.50 o 
   1   2   9       44.06        4.60      4.29 o 
   2   2   9      372.65      432.17     11.95 o 
   3   2   9    26305.38    26931.79    367.80 o 
   4   2   9      254.94      239.69      8.89 o 
   5   2   9     2354.63     2178.01     30.65 o 
   6   2   9      529.84      518.91     13.49 o 
   7   2   9      461.78      393.55     11.34 o 
   8   2   9     2492.05     2688.64     39.85 o 
   9   2   9     2966.47     2844.96     49.04 o 
  10   2   9        0.13       22.37     24.83 o 
  11   2   9      330.78      329.49     17.78 o 
  12   2   9      166.44      207.20     16.55 o 
  13   2   9      116.52      123.52     19.31 o 
  14   2   9      194.54      199.84     19.62 o 
  15   2   9      947.46     1058.05     55.17 o 
  16   2   9      128.87       76.01     26.05 o 
  17   2   9     1209.68     1301.10     49.04 o 
  18   2   9       32.03       16.86     17.16 o 
  19   2   9       20.04       21.15     21.76 o 
   1   3   9     6596.91     6811.72     82.76 o 
   2   3   9       92.46       83.68      7.36 o 
   3   3   9      286.74      268.19      8.58 o 
   4   3   9      509.59      508.18     12.87 o 
   5   3   9     3986.67     3915.57     52.11 o 
   6   3   9      358.40      405.20     12.26 o 
   7   3   9     6121.63     6016.65     85.82 o 
   8   3   9        3.36        7.36      6.74 o 
   9   3   9       45.64       20.23     11.03 o 
  10   3   9      479.26      511.25     16.24 o 
  11   3   9      142.22      159.38     12.57 o 
  12   3   9      165.76      159.69     17.78 o 
  13   3   9     2178.56     2265.06     55.17 o 
  14   3   9       80.83       66.20     19.31 o 
  15   3   9      154.08      128.42     21.46 o 
  16   3   9      104.28      141.91     27.28 o 
  17   3   9       20.90       36.17     41.38 o 
  18   3   9      211.88      208.42     40.46 o 
   0   4   9      184.61      205.66     10.73 o 
   1   4   9       16.45        5.21      4.60 o 
   2   4   9       30.69       28.50      5.21 o 
   3   4   9      979.85      868.63     14.41 o 
   4   4   9        0.01        5.52      4.29 o 
   5   4   9       23.49       26.36      7.66 o 
   6   4   9       11.97       19.92      8.28 o 
   7   4   9      934.02      845.03     16.86 o 
   8   4   9      352.68      333.17     11.03 o 
   9   4   9      660.76      655.92     16.55 o 
  10   4   9     1116.60     1059.58     23.91 o 
  11   4   9       13.61       26.67     30.04 o 
  12   4   9      343.52      362.59     18.08 o 
  13   4   9      711.92      652.54     29.12 o 
  14   4   9       65.48       66.51     22.07 o 
  15   4   9      297.78      331.02     24.83 o 
  16   4   9       54.76       65.29     24.21 o 
  17   4   9       22.87       36.47     42.91 o 
  18   4   9       10.37       40.46     47.51 o 
   1   5   9       60.99       49.65      6.13 o 
   2   5   9       60.00       61.61      7.36 o 
   3   5   9      159.83      112.18     10.11 o 
   4   5   9      279.36      278.61     10.11 o 
   5   5   9      523.34      653.77     19.00 o 
   6   5   9      355.08      328.88     10.11 o 
   7   5   9      842.80      873.53     18.39 o 
   8   5   9      129.17      119.54     11.34 o 
   9   5   9      854.46      793.54     19.00 o 
  10   5   9       14.00        7.97      7.36 o 
  11   5   9      567.08      536.69     19.00 o 
  12   5   9       15.53       21.46     24.83 o 
  13   5   9       19.31        9.81     10.42 o 
  14   5   9      172.25      175.01     21.46 o 
  15   5   9      112.45      146.51     24.21 o 
  16   5   9        4.15       11.95     12.87 o 
  17   5   9        1.05       31.26     37.70 o 
  18   5   9        0.44       25.75     23.91 o 
   0   6   9       21.88       31.88     10.42 o 
   1   6   9        2.65        3.98      4.29 o 
   2   6   9      566.90      582.05     12.87 o 
   3   6   9     9744.11    10159.04    134.86 o 
   4   6   9      123.40      103.90      7.36 o 
   5   6   9      962.20      939.74     22.07 o 
   6   6   9      206.93      205.36     12.57 o 
   7   6   9      352.22      295.47      9.81 o 
   8   6   9     2634.51     2714.08     42.91 o 
   9   6   9     1481.87     1394.89     36.78 o 
  10   6   9      108.02      113.10     12.26 o 
  11   6   9      305.08      244.28     15.33 o 
  12   6   9      295.21      297.00     20.54 o 
  13   6   9      900.81      955.68     33.72 o 
  14   6   9      103.43      129.96     26.36 o 
  15   6   9        0.50       22.07     18.70 o 
  16   6   9       13.53       37.70     42.60 o 
  17   6   9     1313.84     1372.83     55.17 o 
   1   7   9     9295.18     9172.71    134.86 o 
   2   7   9        1.01       22.37     25.13 o 
   3   7   9       27.39       15.63     10.11 o 
   4   7   9     1393.07     1401.64     25.75 o 
   5   7   9     6517.31     6554.87    101.15 o 
   6   7   9       17.53       15.63     11.95 o 
   7   7   9     6230.64     6258.79    104.21 o 
   8   7   9      643.49      648.25     21.15 o 
   9   7   9      344.97      330.41     15.02 o 
  10   7   9      787.10      793.84     22.07 o 
  11   7   9      170.21      174.40     21.76 o 
  12   7   9      117.72      107.58     17.47 o 
  13   7   9     1445.23     1525.77     39.85 o 
  14   7   9        2.09       25.44     20.54 o 
  15   7   9      289.99      287.19     34.02 o 
  16   7   9       27.83       44.14     29.42 o 
  17   7   9      312.66      380.98     46.28 o 
   0   8   9      973.50      964.26     21.46 o 
   1   8   9      909.78      868.94     19.62 o 
   2   8   9      592.20      580.52     19.92 o 
   3   8   9       72.69       75.71     10.42 o 
   4   8   9      748.38      688.10     19.00 o 
   5   8   9       18.37       23.91     12.57 o 
   6   8   9      689.71      720.89     25.75 o 
   7   8   9      398.26      359.53     18.08 o 
   8   8   9     1872.48     2016.18     39.85 o 
   9   8   9     1489.74     1476.73     29.12 o 
  10   8   9      113.07      118.00     16.55 o 
  11   8   9      127.76      131.18     18.39 o 
  12   8   9      419.34      409.18     24.83 o 
  13   8   9      818.06      792.62     30.65 o 
  14   8   9       98.86       62.53     34.63 o 
  15   8   9      459.23      417.76     30.34 o 
  16   8   9       51.24       14.71     16.24 o 
   1   9   9     1142.44     1131.30     21.76 o 
   2   9   9       72.74       68.04     10.42 o 
   3   9   9       17.08       12.26      9.81 o 
   4   9   9      262.43      245.82     17.47 o 
   5   9   9     2973.40     3018.13     55.17 o 
   6   9   9        7.84       26.36     29.73 o 
   7   9   9     1906.74     1946.29     36.78 o 
   8   9   9      506.44      502.66     20.23 o 
   9   9   9       11.26       27.89     30.96 o 
  10   9   9      184.89      126.28     14.71 o 
  11   9   9     1628.25     1734.19     42.91 o 
  12   9   9      158.96      143.44     22.37 o 
  13   9   9     1119.32     1128.54     39.85 o 
  14   9   9      423.74      405.81     29.12 o 
  15   9   9        0.64       38.31     45.06 o 
  16   9   9      208.64      169.19     44.14 o 
   0  10   9      760.39      672.47     26.97 o 
   1  10   9     1755.02     1630.29     36.78 o 
   2  10   9        2.14        8.89      8.89 o 
   3  10   9        4.85       24.21     26.97 o 
   4  10   9      332.11      294.55     16.86 o 
   5  10   9       87.02       45.06     18.39 o 
   6  10   9      552.01      547.41     23.91 o 
   7  10   9       90.45       77.55     16.86 o 
   8  10   9       66.79       30.34     19.92 o 
   9  10   9      120.33      123.52     20.84 o 
  10  10   9        0.08       34.94     39.54 o 
  11  10   9        6.35       41.99     28.81 o 
  12  10   9       11.26       13.18     14.41 o 
  13  10   9      349.59      346.65     34.02 o 
  14  10   9       29.73       32.18     38.93 o 
  15  10   9       21.50       29.12     25.44 o 
   1  11   9      488.17      487.65     20.54 o 
   2  11   9        1.09       20.23     23.91 o 
   3  11   9        0.02       17.78     15.63 o 
   4  11   9      404.73      363.82     21.46 o 
   5  11   9      109.30      105.74     20.84 o 
   6  11   9      234.54      210.87     19.62 o 
   7  11   9       48.85       49.65     21.76 o 
   8  11   9        6.16       26.97     31.26 o 
   9  11   9       29.79       10.42     11.34 o 
  10  11   9        0.29       30.34     35.86 o 
  11  11   9      296.94      232.94     37.39 o 
  12  11   9      124.12      125.97     31.57 o 
  13  11   9      205.17      194.02     34.33 o 
  14  11   9       19.78       30.34     37.39 o 
   0  12   9        4.07       15.02     18.08 o 
   1  12   9       17.70       26.05     16.24 o 
   2  12   9       86.48       90.72     16.55 o 
   3  12   9     1038.48     1083.79     33.72 o 
   4  12   9        0.67       30.04     34.94 o 
   5  12   9        6.43       16.24     16.55 o 
   6  12   9      954.25      959.66     33.72 o 
   7  12   9      481.15      481.52     28.20 o 
   8  12   9      249.87      277.08     28.81 o 
   9  12   9      674.02      677.68     36.78 o 
  10  12   9      327.52      367.19     34.02 o 
  11  12   9      577.00      568.87     39.85 o 
  12  12   9      174.51      176.55     34.33 o 
  13  12   9       85.16      136.39     41.38 o 
   1  13   9     1170.60     1245.93     33.72 o 
   2  13   9       16.39       36.17     41.07 o 
   3  13   9        7.52       13.18     12.57 o 
   4  13   9        3.86       25.75     30.96 o 
   5  13   9      222.52      217.92     37.39 o 
   6  13   9      147.74      150.80     27.28 o 
   7  13   9     1519.29     1563.47     55.17 o 
   8  13   9       74.74       63.14     25.13 o 
   9  13   9       20.85       38.31     43.22 o 
  10  13   9        0.26       35.55     42.60 o 
  11  13   9      124.23      151.41     34.63 o 
   0  14   9       69.73       54.25     39.23 o 
   1  14   9       24.39       37.39     43.22 o 
   2  14   9        0.20       35.55     40.15 o 
   3  14   9      909.99      892.54     39.85 o 
   4  14   9       21.51       32.18     37.09 o 
   5  14   9      635.26      725.49     36.78 o 
   6  14   9        1.82       19.31     18.70 o 
   7  14   9       15.24       13.79     15.33 o 
   8  14   9        2.28       32.80     39.54 o 
   9  14   9       60.50       41.38     28.50 o 
   1  15   9      169.99      160.30     30.65 o 
   2  15   9        2.33       16.86     17.47 o 
   3  15   9      426.32      409.79     37.09 o 
   4  15   9       71.32       70.50     32.18 o 
   5  15   9       11.49       37.39     42.91 o 
   6  15   9        0.54       22.68     20.84 o 
   7  15   9        3.45       43.52     50.57 o 
   0  16   9       11.03       49.04     49.35 o 
   1  16   9      175.40      237.23     46.89 o 
   2  16   9        0.69       20.23     22.37 o 
   3  16   9      819.45      913.68     52.11 o 
   0   0  10    22266.85    25043.12    551.71 o 
   1   0  10     1796.98     1856.79     33.72 o 
   2   0  10     1515.17     1599.33     30.65 o 
   3   0  10      623.68      480.60     20.84 o 
   4   0  10     1378.78     1259.11     29.12 o 
   5   0  10       11.24       25.44     14.10 o 
   6   0  10      834.76      825.72     23.60 o 
   7   0  10      509.34      483.05     14.71 o 
   8   0  10      750.22      654.08     30.65 o 
   9   0  10        0.06       22.68     25.13 o 
  10   0  10      693.76      720.89     39.85 o 
  11   0  10     2533.52     2427.20     82.76 o 
  12   0  10      285.76      280.45     21.46 o 
  13   0  10      356.26      325.81     30.34 o 
  14   0  10      407.67      383.13     33.72 o 
  15   0  10       70.09       64.67     37.09 o 
  16   0  10      484.43      526.27     52.41 o 
  17   0  10      255.72      227.73     50.27 o 
  18   0  10       45.81       33.10     33.10 o 
   1   1  10      258.86      223.75      8.58 o 
   2   1  10       65.71        7.36      5.82 o 
   3   1  10        5.65        4.29      4.60 o 
   4   1  10      445.50      313.25     10.73 o 
   5   1  10      936.54      918.90     18.08 o 
   6   1  10       50.29       52.11      9.81 o 
   7   1  10      133.42      177.16      8.89 o 
   8   1  10     6991.70     6963.74    107.28 o 
   9   1  10       16.25       17.78     11.03 o 
  10   1  10      569.65      569.18     16.55 o 
  11   1  10        4.58        8.89      8.58 o 
  12   1  10       10.25       23.91     13.79 o 
  13   1  10       62.94       41.38     17.47 o 
  14   1  10      733.46      724.27     28.50 o 
  15   1  10       62.12       63.75     27.28 o 
  16   1  10      465.39      443.82     33.72 o 
  17   1  10      417.42      384.97     29.73 o 
  18   1  10     1246.22     1181.57     52.11 o 
   0   2  10     3165.18     3001.89     45.98 o 
   1   2  10      609.38      597.07     11.03 o 
   2   2  10      134.89      171.95      8.89 o 
   3   2  10      535.88      483.05     11.95 o 
   4   2  10      265.79      258.99     10.73 o 
   5   2  10       28.89       13.49      8.89 o 
   6   2  10      737.28      692.39     16.24 o 
   7   2  10       19.56        4.29      4.60 o 
   8   2  10        1.59       20.84     23.29 o 
   9   2  10      730.44      686.87     17.16 o 
  10   2  10     1463.54     1414.20     30.34 o 
  11   2  10       61.10       44.75     12.26 o 
  12   2  10     3249.40     3334.44     64.37 o 
  13   2  10       20.06       19.62     14.71 o 
  14   2  10      302.45      322.75     22.99 o 
  15   2  10      470.72      514.31     28.81 o 
  16   2  10       13.84       12.87     13.49 o 
  17   2  10       45.66       67.12     29.12 o 
  18   2  10       92.08       45.67     31.57 o 
   1   3  10     1865.75     1747.99     24.52 o 
   2   3  10     3768.23     3428.54     45.98 o 
   3   3  10        2.52       18.39     20.23 o 
   4   3  10     7610.58     7471.62     98.08 o 
   5   3  10     1105.43      977.13     19.31 o 
   6   3  10      127.87      136.70      9.81 o 
   7   3  10      474.35      511.86     16.55 o 
   8   3  10     2102.23     1951.81     33.72 o 
   9   3  10       46.33       17.16     10.11 o 
  10   3  10     1115.93     1124.25     25.44 o 
  11   3  10      520.64      523.81     17.47 o 
  12   3  10        0.02        8.28      8.28 o 
  13   3  10        6.95       30.96     35.25 o 
  14   3  10      208.40      229.26     22.99 o 
  15   3  10      125.23      118.92     22.37 o 
  16   3  10       39.46       78.16     29.12 o 
  17   3  10      129.50      136.09     25.13 o 
  18   3  10      142.75      118.62     38.31 o 
   0   4  10       38.19       68.66      9.20 o 
   1   4  10       48.51       45.06      6.44 o 
   2   4  10      764.26      808.25     15.33 o 
   3   4  10      336.24      371.17      9.50 o 
   4   4  10      157.03      149.88      7.66 o 
   5   4  10      656.16      647.95     13.49 o 
   6   4  10     4084.80     4175.49     61.30 o 
   7   4  10      100.29       86.13     10.73 o 
   8   4  10     9154.13     9294.39    147.12 o 
   9   4  10     1772.81     1796.41     33.72 o 
  10   4  10      216.09      224.05     15.02 o 
  11   4  10     1102.65     1031.38     26.36 o 
  12   4  10        0.62       27.59     30.65 o 
  13   4  10      369.73      371.79     23.91 o 
  14   4  10       20.85       21.46     16.86 o 
  15   4  10        6.74       15.94     15.63 o 
  16   4  10        6.72       21.46     19.92 o 
  17   4  10        0.33       14.10     15.63 o 
  18   4  10      206.71      231.10     40.46 o 
   1   5  10      100.65      102.68      7.66 o 
   2   5  10      449.72      450.56     13.79 o 
   3   5  10      827.89      859.13     15.94 o 
   4   5  10     1178.15     1157.05     21.15 o 
   5   5  10       92.76       86.43     13.79 o 
   6   5  10     1189.20     1056.21     20.23 o 
   7   5  10      192.51      178.69     13.18 o 
   8   5  10     1092.88     1013.60     23.29 o 
   9   5  10       71.74       73.25     11.65 o 
  10   5  10       17.98       26.36     12.26 o 
  11   5  10      250.18      225.59     15.02 o 
  12   5  10      267.29      280.14     21.46 o 
  13   5  10        5.00       11.03     11.34 o 
  14   5  10      129.24      155.09     21.46 o 
  15   5  10        7.44       12.87     13.49 o 
  16   5  10       84.59       71.72     28.20 o 
  17   5  10       67.81       38.31     30.65 o 
   0   6  10      885.79      776.37     28.81 o 
   1   6  10      512.71      511.86     15.33 o 
   2   6  10      271.24      255.01      9.50 o 
   3   6  10      656.99      592.16     15.33 o 
   4   6  10       70.90      101.76     11.65 o 
   5   6  10        0.18       19.00     21.76 o 
   6   6  10     1543.01     1462.94     27.89 o 
   7   6  10      174.39      212.71     14.10 o 
   8   6  10      344.36      292.10     11.03 o 
   9   6  10      214.00      192.79     10.73 o 
  10   6  10      416.02      372.09     19.62 o 
  11   6  10       41.97       18.39     14.71 o 
  12   6  10     1274.57     1273.52     33.72 o 
  13   6  10       22.27       20.54     16.55 o 
  14   6  10       58.38       28.81     20.54 o 
  15   6  10      349.51      308.34     30.96 o 
  16   6  10        0.42       31.26     37.39 o 
  17   6  10       16.94       34.94     28.20 o 
   1   7  10       80.20       59.46      8.28 o 
   2   7  10     1375.63     1329.92     26.05 o 
   3   7  10       17.23        6.44      6.44 o 
   4   7  10     6664.44     6609.12     98.08 o 
   5   7  10     1991.17     1998.40     36.78 o 
   6   7  10        1.76       10.11      9.50 o 
   7   7  10        4.69       27.59     14.10 o 
   8   7  10      591.10      539.45     19.92 o 
   9   7  10        1.10       17.78     11.03 o 
  10   7  10      356.70      331.64     17.16 o 
  11   7  10      237.42      231.10     19.92 o 
  12   7  10      283.64      276.77     22.07 o 
  13   7  10      199.35      190.95     28.50 o 
  14   7  10        4.94       31.88     37.09 o 
  15   7  10       42.93       21.76     20.23 o 
  16   7  10      291.64      342.98     37.09 o 
   0   8  10      770.84      712.93     26.36 o 
   1   8  10      662.70      586.34     14.71 o 
   2   8  10     4290.76     4300.85     67.43 o 
   3   8  10      453.56      376.08     14.10 o 
   4   8  10     2027.60     1975.41     33.72 o 
   5   8  10      221.32      178.38     14.71 o 
   6   8  10     6877.10     7407.56    125.67 o 
   7   8  10      295.05      296.39     21.76 o 
   8   8  10     7058.54     7569.70    150.19 o 
   9   8  10     3366.74     3553.29     70.50 o 
  10   8  10      673.07      684.42     28.20 o 
  11   8  10       67.51       86.43     22.68 o 
  12   8  10      400.02      460.67     24.83 o 
  13   8  10       11.25       25.75     19.92 o 
  14   8  10      361.80      415.92     37.09 o 
  15   8  10      293.54      254.70     37.09 o 
  16   8  10      100.87       43.22     35.25 o 
   1   9  10      933.79      898.67     20.23 o 
   2   9  10      546.18      518.30     16.86 o 
   3   9  10        1.73        8.58      8.28 o 
   4   9  10       17.44       36.78     13.18 o 
   5   9  10      125.39      117.70     15.33 o 
   6   9  10     1885.84     1812.96     45.98 o 
   7   9  10      299.79      323.67     25.44 o 
   8   9  10       19.18       48.43     18.39 o 
   9   9  10        0.66       24.83     16.55 o 
  10   9  10        0.01       19.92     16.55 o 
  11   9  10        5.20       42.60     48.12 o 
  12   9  10       64.60       38.01     26.97 o 
  13   9  10       92.70       73.25     35.25 o 
  14   9  10      630.01      632.62     49.35 o 
  15   9  10      289.38      269.72     40.15 o 
   0  10  10      372.38      362.29     26.67 o 
   1  10  10       55.65       58.54      9.81 o 
   2  10  10      123.30      124.44     17.47 o 
   3  10  10      370.00      365.04     17.78 o 
   4  10  10      937.60      887.02     29.12 o 
   5  10  10      734.38      809.47     26.67 o 
   6  10  10      360.91      355.85     29.42 o 
   7  10  10       11.79       32.18     18.70 o 
   8  10  10      638.98      582.97     27.28 o 
   9  10  10      169.11      140.68     23.29 o 
  10  10  10        0.27       17.47     18.08 o 
  11  10  10        4.37       37.39     25.13 o 
  12  10  10       27.17       15.33     16.24 o 
  13  10  10      162.57      177.47     34.33 o 
  14  10  10       36.55       20.54     22.07 o 
   1  11  10       54.68       42.60     14.71 o 
   2  11  10        9.96       27.59     30.96 o 
   3  11  10       98.36      109.42     20.54 o 
   4  11  10        4.99       30.04     33.72 o 
   5  11  10        3.09       32.49     38.01 o 
   6  11  10       11.39       45.36     22.99 o 
   7  11  10       59.69       34.63     22.99 o 
   8  11  10       92.59      105.74     27.28 o 
   9  11  10      121.39       94.40     31.88 o 
  10  11  10        4.41       35.55     40.46 o 
  11  11  10      347.37      334.70     30.65 o 
  12  11  10      342.29      330.41     34.02 o 
  13  11  10      269.96      259.30     37.09 o 
   0  12  10       10.20       17.47     16.55 o 
   1  12  10       23.21       23.29     15.94 o 
   2  12  10     1380.71     1428.00     36.78 o 
   3  12  10      160.07      165.51     20.23 o 
   4  12  10      968.15      950.16     33.72 o 
   5  12  10      266.25      236.31     27.89 o 
   6  12  10     2205.59     2406.97     55.17 o 
   7  12  10        6.15       36.17     41.07 o 
   8  12  10     1860.44     1855.57     52.11 o 
   9  12  10      112.08       89.81     32.18 o 
  10  12  10        6.52       13.79     15.33 o 
  11  12  10        0.57       25.75     22.68 o 
  12  12  10       31.87       42.91     27.89 o 
   1  13  10        0.35       20.23     17.47 o 
   2  13  10       84.74       79.69     21.15 o 
   3  13  10        1.13       31.88     36.17 o 
   4  13  10     1330.07     1359.65     39.85 o 
   5  13  10      138.63      101.45     24.52 o 
   6  13  10      564.98      563.66     33.72 o 
   7  13  10      100.95       61.91     30.65 o 
   8  13  10      809.32      862.50     45.98 o 
   9  13  10      133.73      126.89     31.57 o 
  10  13  10      675.61      711.70     45.98 o 
   0  14  10       55.93       74.17     40.76 o 
   1  14  10       58.87       91.03     23.60 o 
   2  14  10       65.11      113.71     26.97 o 
   3  14  10      358.12      419.30     33.72 o 
   4  14  10      542.80      526.57     30.34 o 
   5  14  10      190.19      179.00     29.12 o 
   6  14  10      493.87      497.45     46.28 o 
   7  14  10      101.99       95.02     35.55 o 
   8  14  10       38.06       31.57     25.44 o 
   1  15  10       31.65       27.59     21.76 o 
   2  15  10      119.34      100.53     29.12 o 
   3  15  10       54.96       56.70     33.72 o 
   4  15  10        6.40       45.06     52.41 o 
   5  15  10       18.11       37.09     43.83 o 
   6  15  10       30.60       49.04     32.18 o 
   1   1  11     2690.44     2774.16     36.78 o 
   2   1  11     4129.45     3946.53     52.11 o 
   3   1  11      744.59      765.64     14.71 o 
   4   1  11     1381.71     1444.24     23.60 o 
   5   1  11      119.16      129.34     11.65 o 
   6   1  11       22.02        7.36      7.36 o 
   7   1  11     1455.15     1371.60     27.89 o 
   8   1  11     1224.56     1132.83     21.76 o 
   9   1  11     3198.40     3088.02     52.11 o 
  10   1  11       63.87       79.69     11.95 o 
  11   1  11     1398.17     1354.74     29.73 o 
  12   1  11       35.30       20.54     14.41 o 
  13   1  11       29.34       29.12     33.41 o 
  14   1  11      136.26      128.42     22.37 o 
  15   1  11       21.92       17.78     17.47 o 
  16   1  11      796.55      779.74     52.11 o 
  17   1  11      367.15      429.41     43.22 o 
  18   1  11      146.74      161.53     34.33 o 
   0   2  11     9443.47     8715.10    150.19 o 
   1   2  11     2942.49     2839.75     39.85 o 
   2   2  11      360.34      331.64      9.81 o 
   3   2  11     2308.60     2076.25     30.04 o 
   4   2  11      191.31      120.15      9.20 o 
   5   2  11     2174.84     2094.64     36.78 o 
   6   2  11       16.01        9.50      7.97 o 
   7   2  11      152.78      123.83      7.66 o 
   8   2  11        6.74       19.00     21.46 o 
   9   2  11     5236.50     5107.87     85.82 o 
  10   2  11     2563.38     2538.46     49.04 o 
  11   2  11     1523.00     1585.85     39.85 o 
  12   2  11     1356.93     1565.31     42.91 o 
  13   2  11     2702.76     2632.86     55.17 o 
  14   2  11     2239.43     2288.96     55.17 o 
  15   2  11       44.90       93.48     28.20 o 
  16   2  11       19.28       35.86     23.60 o 
  17   2  11      327.31      359.22     34.02 o 
  18   2  11       48.64      122.60     38.31 o 
   1   3  11       25.72        9.50      6.74 o 
   2   3  11      134.84      132.10      9.20 o 
   3   3  11       90.56       90.11      8.28 o 
   4   3  11     1856.51     1844.23     33.72 o 
   5   3  11     5097.96     5173.46     79.69 o 
   6   3  11      261.76      218.84     13.49 o 
   7   3  11     9707.99    10070.76    159.38 o 
   8   3  11      991.97     1029.24     21.76 o 
   9   3  11     1834.52     1789.36     36.78 o 
  10   3  11     1998.17     2162.07     39.85 o 
  11   3  11      330.11      300.37     18.39 o 
  12   3  11       61.60       52.11     15.94 o 
  13   3  11      170.92      213.94     20.54 o 
  14   3  11      932.46      941.58     39.85 o 
  15   3  11      215.57      181.45     26.05 o 
  16   3  11        0.02       36.78     41.68 o 
  17   3  11       38.64       48.73     56.40 o 
   0   4  11     1414.13     1200.27     33.72 o 
   1   4  11      259.61      250.11     10.42 o 
   2   4  11     1715.76     1739.10     26.05 o 
   3   4  11      497.55      481.82     12.26 o 
   4   4  11      434.81      361.67     14.41 o 
   5   4  11      907.87      856.98     19.62 o 
   6   4  11      203.92      178.38     11.95 o 
   7   4  11        2.12       18.39     21.15 o 
   8   4  11        5.76       15.63     10.42 o 
   9   4  11      121.25      137.31     13.49 o 
  10   4  11       14.32       31.88     12.57 o 
  11   4  11      177.22      142.52     20.23 o 
  12   4  11        3.45        9.50     10.42 o 
  13   4  11       90.25       92.26     22.68 o 
  14   4  11        3.09       32.18     36.17 o 
  15   4  11      687.03      699.44     36.78 o 
  16   4  11      210.41      205.36     27.89 o 
  17   4  11        8.65       39.23     45.06 o 
   1   5  11      553.11      525.35     11.95 o 
   2   5  11     1076.71     1087.47     20.23 o 
   3   5  11       13.94       14.41      9.50 o 
   4   5  11     1228.32     1237.96     23.91 o 
   5   5  11      284.80      308.95     14.41 o 
   6   5  11       46.93       37.70      8.28 o 
   7   5  11      405.26      381.90     13.49 o 
   8   5  11      917.25      823.57     22.68 o 
   9   5  11      980.58      907.55     23.60 o 
  10   5  11      141.01      136.70     18.08 o 
  11   5  11      201.71      196.77     20.54 o 
  12   5  11        0.26       32.80     38.31 o 
  13   5  11      228.48      212.10     22.99 o 
  14   5  11        6.00       31.88     35.86 o 
  15   5  11      124.42      127.81     25.13 o 
  16   5  11      279.65      243.36     34.02 o 
  17   5  11        5.05       16.24     17.16 o 
   0   6  11     7227.14     7072.55    131.80 o 
   1   6  11      386.67      374.85     13.18 o 
   2   6  11      879.31      759.21     16.55 o 
   3   6  11     2119.29     2053.26     33.72 o 
   4   6  11       77.03       79.08     10.11 o 
   5   6  11      387.38      380.37     15.63 o 
   6   6  11     1302.93     1378.04     30.34 o 
   7   6  11      466.60      509.10     18.08 o 
   8   6  11      588.28      566.11     16.86 o 
   9   6  11     2261.64     2194.87     42.91 o 
  10   6  11      433.26      423.59     22.37 o 
  11   6  11      391.62      383.74     19.92 o 
  12   6  11        1.48       25.44     28.50 o 
  13   6  11     1469.71     1455.89     45.98 o 
  14   6  11      615.93      617.60     33.72 o 
  15   6  11       71.60      101.76     28.50 o 
  16   6  11      179.82      191.26     30.96 o 
   1   7  11     3877.22     3808.30     58.24 o 
   2   7  11     1543.64     1381.71     30.65 o 
   3   7  11      237.14      243.06      9.20 o 
   4   7  11     3486.45     3623.78     61.30 o 
   5   7  11     2240.87     2285.59     39.85 o 
   6   7  11       47.84       33.72     18.39 o 
   7   7  11     4859.99     5012.85    101.15 o 
   8   7  11      231.21      180.22     13.18 o 
   9   7  11      407.86      433.09     23.91 o 
  10   7  11     2045.18     2301.22     45.98 o 
  11   7  11      357.09      321.52     23.91 o 
  12   7  11       31.71       37.39     20.84 o 
  13   7  11      201.86      247.04     26.67 o 
  14   7  11      390.46      400.60     37.09 o 
  15   7  11      222.63      176.55     31.26 o 
  16   7  11       24.69       19.92     21.76 o 
   0   8  11     1816.54     1817.56     45.98 o 
   1   8  11       32.18       33.10      7.97 o 
   2   8  11       95.27       97.77     11.65 o 
   3   8  11       17.79       11.34     10.42 o 
   4   8  11     1320.30     1289.76     27.59 o 
   5   8  11     2734.88     2848.33     58.24 o 
   6   8  11       32.91       11.03     10.73 o 
   7   8  11       26.45       14.71     12.26 o 
   8   8  11       40.25       49.96     18.39 o 
   9   8  11      476.32      466.19     23.91 o 
  10   8  11      456.55      458.53     25.75 o 
  11   8  11      238.71      245.20     23.91 o 
  12   8  11      124.35       50.27     27.59 o 
  13   8  11        1.27       36.47     41.99 o 
  14   8  11      157.48      199.84     40.76 o 
  15   8  11      172.38      145.28     41.07 o 
   1   9  11      472.35      370.56     15.63 o 
   2   9  11       24.62       11.03      9.20 o 
   3   9  11     1376.09     1307.54     33.72 o 
   4   9  11     1161.42     1179.73     27.28 o 
   5   9  11     2391.65     2322.07     52.11 o 
   6   9  11      377.22      395.08     28.81 o 
   7   9  11     1704.32     1763.62     39.85 o 
   8   9  11      648.89      652.85     24.83 o 
   9   9  11      616.06      575.31     33.72 o 
  10   9  11     1262.37     1323.17     52.11 o 
  11   9  11      194.70      180.84     25.13 o 
  12   9  11       13.55       37.09     42.60 o 
  13   9  11      948.61      956.29     52.11 o 
  14   9  11      691.77      760.13     45.98 o 
   0  10  11      869.94      858.21     36.78 o 
   1  10  11      575.73      482.13     21.76 o 
   2  10  11        4.66       20.54     24.21 o 
   3  10  11       26.29       19.31     14.10 o 
   4  10  11       60.13       53.33     19.92 o 
   5  10  11      569.83      510.94     28.50 o 
   6  10  11     2043.46     2063.99     49.04 o 
   7  10  11        3.95       34.63     38.93 o 
   8  10  11      304.31      281.37     22.99 o 
   9  10  11     1465.60     1534.66     52.11 o 
  10  10  11        1.88       36.17     41.07 o 
  11  10  11       56.22       85.51     32.18 o 
  12  10  11       92.27      115.55     30.65 o 
  13  10  11     1760.51     1804.69     70.50 o 
   1  11  11        1.62       14.10     13.49 o 
   2  11  11       10.78        9.50     10.11 o 
   3  11  11      100.04      101.45     18.39 o 
   4  11  11       88.70       54.25     23.29 o 
   5  11  11     1453.43     1519.33     45.98 o 
   6  11  11       42.98       40.76     21.15 o 
   7  11  11     1277.25     1337.27     39.85 o 
   8  11  11       37.67       19.00     18.08 o 
   9  11  11       41.97       45.98     25.44 o 
  10  11  11      426.95      408.57     33.72 o 
  11  11  11      184.75      118.92     41.68 o 
  12  11  11      157.87      117.70     34.94 o 
   0  12  11        0.32       39.54     45.06 o 
   1  12  11      119.18      141.30     24.21 o 
   2  12  11       73.23       73.87     18.70 o 
   3  12  11      245.57      252.25     23.91 o 
   4  12  11        0.03       14.41     14.41 o 
   5  12  11      498.48      527.18     33.72 o 
   6  12  11      491.72      478.76     30.04 o 
   7  12  11      310.72      245.82     30.96 o 
   8  12  11      348.21      388.95     30.65 o 
   9  12  11     1196.51     1329.92     49.04 o 
  10  12  11      261.47      281.37     34.02 o 
  11  12  11        0.41       25.75     23.91 o 
   1  13  11      161.16      164.59     23.29 o 
   2  13  11      340.62      346.96     30.34 o 
   3  13  11       83.13       92.56     27.89 o 
   4  13  11       43.04       42.30     24.21 o 
   5  13  11      210.86      194.02     26.67 o 
   6  13  11       79.57       80.61     28.81 o 
   7  13  11      248.41      304.66     30.96 o 
   8  13  11      208.13      248.57     34.02 o 
   9  13  11      174.44      160.30     34.33 o 
   0  14  11       83.20       74.48     47.81 o 
   1  14  11        0.37       13.18     13.79 o 
   2  14  11      262.37      255.01     29.12 o 
   3  14  11      725.99      765.03     36.78 o 
   4  14  11        2.19       32.49     27.28 o 
   5  14  11        0.04       32.80     39.85 o 
   6  14  11       97.80       68.35     34.94 o 
   7  14  11        7.08       38.93     45.36 o 
   1  15  11       53.19       64.67     43.52 o 
   2  15  11       33.63       19.00     19.62 o 
   3  15  11      110.82       98.08     38.62 o 
   4  15  11       15.34       43.52     51.19 o 
   0   0  12      665.07      753.08     33.72 o 
   1   0  12     1488.79     1302.94     29.12 o 
   2   0  12      963.97      949.85     30.65 o 
   3   0  12     6106.96     5835.51    113.41 o 
   4   0  12      819.01      855.14     27.28 o 
   5   0  12     1542.44     1581.55     39.85 o 
   6   0  12      125.46      118.92     18.70 o 
   7   0  12      425.85      330.72     21.46 o 
   8   0  12      141.15      155.70     22.68 o 
   9   0  12     3281.49     3386.86     85.82 o 
  10   0  12     2329.01     2130.19     55.17 o 
  11   0  12       66.10       75.09     25.44 o 
  12   0  12        3.36       10.42     11.34 o 
  13   0  12      615.29      544.96     39.85 o 
  14   0  12      972.63      925.95     55.17 o 
  15   0  12        5.65       22.99     22.99 o 
  16   0  12      475.38      532.70     52.41 o 
  17   0  12        7.62       38.01     36.17 o 
   1   1  12     1106.25     1003.80     18.08 o 
   2   1  12       15.11       29.42     11.03 o 
   3   1  12     1464.67     1408.99     27.59 o 
   4   1  12     1922.73     1821.55     36.78 o 
   5   1  12      683.87      662.05     18.08 o 
   6   1  12        1.06       18.08     21.76 o 
   7   1  12     1257.29     1135.29     26.67 o 
   8   1  12      717.73      672.77     20.84 o 
   9   1  12        4.63        8.89      8.89 o 
  10   1  12      445.83      420.22     18.39 o 
  11   1  12       60.74       80.00     15.33 o 
  12   1  12       65.02       27.28     16.86 o 
  13   1  12     1759.65     1868.13     49.04 o 
  14   1  12      113.84       59.46     24.21 o 
  15   1  12       67.23      101.45     31.88 o 
  16   1  12      638.07      664.80     45.98 o 
  17   1  12       10.14       22.68     20.84 o 
   0   2  12       10.49       10.42      8.58 o 
   1   2  12     2961.85     2900.44     39.85 o 
   2   2  12       67.70       56.70      7.66 o 
   3   2  12      799.46      757.06     17.47 o 
   4   2  12        0.09        9.81      8.58 o 
   5   2  12        7.58        9.20      7.97 o 
   6   2  12      195.33      148.96     13.49 o 
   7   2  12     1071.07     1004.72     25.13 o 
   8   2  12       38.70       13.18     11.03 o 
   9   2  12     1468.35     1466.62     29.73 o 
  10   2  12      165.95      180.22     13.79 o 
  11   2  12      386.14      361.37     19.31 o 
  12   2  12      367.12      407.34     26.97 o 
  13   2  12      726.63      757.06     33.72 o 
  14   2  12      150.72      101.45     24.52 o 
  15   2  12      554.64      521.97     30.04 o 
  16   2  12        6.75       14.71     15.94 o 
  17   2  12      374.90      360.45     37.09 o 
   1   3  12     4428.07     4255.18     64.37 o 
   2   3  12      375.55      373.32     11.95 o 
   3   3  12      528.90      496.84     16.55 o 
   4   3  12     4666.39     4754.47     70.50 o 
   5   3  12     1212.85     1144.79     27.28 o 
   6   3  12      606.29      610.86     19.62 o 
   7   3  12       47.09       45.36     11.65 o 
   8   3  12      111.46       94.10     15.94 o 
   9   3  12      978.93     1030.77     26.36 o 
  10   3  12       39.96       27.59     14.10 o 
  11   3  12        0.96       26.67     30.34 o 
  12   3  12       78.64       60.99     20.84 o 
  13   3  12      267.47      287.19     27.89 o 
  14   3  12      222.56      197.69     29.73 o 
  15   3  12       10.21       39.54     26.05 o 
  16   3  12      495.49      569.48     36.78 o 
  17   3  12      305.44      276.47     37.09 o 
   0   4  12     1889.28     1934.95     39.85 o 
   1   4  12      520.56      510.33     13.79 o 
   2   4  12     3514.39     3446.93     49.04 o 
   3   4  12      424.59      422.36     12.26 o 
   4   4  12      452.33      444.12     14.41 o 
   5   4  12        3.00       18.08     20.54 o 
   6   4  12      690.77      712.62     16.86 o 
   7   4  12     1909.24     1843.92     33.72 o 
   8   4  12      560.71      521.67     19.00 o 
   9   4  12       12.08       23.60     26.36 o 
  10   4  12     1272.89     1203.94     30.65 o 
  11   4  12      489.75      445.35     19.31 o 
  12   4  12        6.47       32.18     36.78 o 
  13   4  12       87.61       65.29     22.99 o 
  14   4  12      753.47      701.89     33.72 o 
  15   4  12       13.39       38.31     45.36 o 
  16   4  12       43.52       90.42     30.34 o 
  17   4  12        9.19       41.99     30.65 o 
   1   5  12       85.73       67.74      7.97 o 
   2   5  12       65.03       68.04      7.36 o 
   3   5  12       40.66       33.10      6.74 o 
   4   5  12     1371.58     1379.26     36.78 o 
   5   5  12      754.40      752.16     24.52 o 
   6   5  12       24.03       19.92      7.97 o 
   7   5  12      806.15      839.82     23.29 o 
   8   5  12       66.84       62.83     10.11 o 
   9   5  12     1510.18     1548.76     39.85 o 
  10   5  12      248.68      215.78     16.86 o 
  11   5  12     2563.59     2657.38     55.17 o 
  12   5  12      132.22      105.44     19.92 o 
  13   5  12       18.25       16.86     15.33 o 
  14   5  12        8.28       30.65     35.86 o 
  15   5  12        0.09       14.10     15.02 o 
  16   5  12      415.78      311.10     30.96 o 
   0   6  12      123.70      118.31     10.11 o 
   1   6  12     2444.56     2383.98     42.91 o 
   2   6  12      347.59      334.39     14.10 o 
   3   6  12     2683.25     2560.83     45.98 o 
   4   6  12      151.83      168.88     13.79 o 
   5   6  12      582.19      597.37     21.46 o 
   6   6  12       94.49      105.74     14.10 o 
   7   6  12     1455.90     1448.84     33.72 o 
   8   6  12      137.24      118.92     15.33 o 
   9   6  12        7.48       13.49     11.95 o 
  10   6  12      570.67      558.45     20.23 o 
  11   6  12      602.84      617.60     26.67 o 
  12   6  12      385.42      396.00     30.65 o 
  13   6  12      156.09      157.54     22.37 o 
  14   6  12      174.32      133.02     25.13 o 
  15   6  12      134.38      179.92     29.42 o 
  16   6  12        5.29       39.54     45.98 o 
   1   7  12      544.81      466.50     15.63 o 
   2   7  12     1015.87     1016.67     28.20 o 
   3   7  12      102.43       67.12      9.50 o 
   4   7  12     2990.72     2994.84     52.11 o 
   5   7  12      523.38      471.71     23.29 o 
   6   7  12     1758.53     1794.57     39.85 o 
   7   7  12      830.90      799.36     36.78 o 
   8   7  12        0.84       22.68     16.55 o 
   9   7  12        7.69       10.11     10.42 o 
  10   7  12       33.17       39.54     21.76 o 
  11   7  12       18.26       14.41     13.79 o 
  12   7  12        0.03       33.10     38.01 o 
  13   7  12     1075.28     1092.38     52.11 o 
  14   7  12        1.92       37.39     43.22 o 
  15   7  12      421.40      460.98     40.15 o 
   0   8  12     3651.76     3692.13    104.21 o 
   1   8  12      196.68      147.12      9.50 o 
   2   8  12     4707.25     4724.74     79.69 o 
   3   8  12     3975.85     3926.91     82.76 o 
   4   8  12       89.80      115.86     19.31 o 
   5   8  12      101.07       70.50     18.08 o 
   6   8  12      910.73      853.92     30.65 o 
   7   8  12       22.61       23.29     16.24 o 
   8   8  12     1665.78     1758.10     52.11 o 
   9   8  12     2371.03     2640.22     55.17 o 
  10   8  12      644.03      609.02     30.65 o 
  11   8  12      285.96      309.87     26.36 o 
  12   8  12       14.43       30.65     22.37 o 
  13   8  12      139.95      140.99     31.26 o 
  14   8  12      755.46      830.01     45.98 o 
   1   9  12      481.91      462.82     23.29 o 
   2   9  12       23.19       26.67     29.42 o 
   3   9  12     1010.62     1016.67     28.50 o 
   4   9  12     2311.28     2477.46     61.30 o 
   5   9  12       56.03       91.95     25.44 o 
   6   9  12       45.39       15.63     14.10 o 
   7   9  12     1300.13     1349.23     42.91 o 
   8   9  12       86.34       79.38     21.15 o 
   9   9  12      978.35      961.19     36.78 o 
  10   9  12       57.48       46.89     25.13 o 
  11   9  12      277.04      323.67     37.09 o 
  12   9  12        0.05       37.09     44.14 o 
  13   9  12      394.60      379.14     43.22 o 
  14   9  12        2.62       35.55     43.22 o 
   0  10  12      244.57      292.10     30.96 o 
   1  10  12       28.34       35.25     39.23 o 
   2  10  12       72.36       44.44     17.16 o 
   3  10  12       61.10       38.31     19.00 o 
   4  10  12      532.93      530.56     33.72 o 
   5  10  12      570.84      584.50     25.75 o 
   6  10  12       50.32       27.89     19.62 o 
   7  10  12      154.24       96.85     27.59 o 
   8  10  12        3.24       31.88     36.78 o 
   9  10  12     1528.01     1591.36     49.04 o 
  10  10  12      172.39       95.32     28.50 o 
  11  10  12       55.98       60.07     31.57 o 
  12  10  12        0.10       17.47     17.78 o 
  13  10  12       30.01       40.76     47.20 o 
   1  11  12      121.39      154.17     21.76 o 
   2  11  12       96.29       97.77     16.24 o 
   3  11  12        2.30       26.67     30.96 o 
   4  11  12      771.47      780.36     36.78 o 
   5  11  12     1830.10     2034.87     52.11 o 
   6  11  12      275.03      285.97     23.91 o 
   7  11  12     1562.37     1598.41     67.43 o 
   8  11  12       13.05       14.10     15.02 o 
   9  11  12        0.03       31.88     26.97 o 
  10  11  12        0.74       16.24     17.78 o 
  11  11  12      163.88      122.60     34.63 o 
   0  12  12     1834.79     1916.87     70.50 o 
   1  12  12      144.60      119.84     30.96 o 
   2  12  12     1389.65     1331.45     39.85 o 
   3  12  12     1036.82      964.87     39.85 o 
   4  12  12        0.32       36.17     41.07 o 
   5  12  12      272.18      278.00     30.34 o 
   6  12  12      260.07      279.53     30.96 o 
   7  12  12        0.02       12.87     14.10 o 
   8  12  12     1533.99     1654.81     52.11 o 
   9  12  12      312.73      338.07     46.28 o 
  10  12  12      420.89      454.85     49.35 o 
   1  13  12       91.86       60.38     28.20 o 
   2  13  12       88.06       21.15     18.39 o 
   3  13  12      200.33      177.77     31.26 o 
   4  13  12     1888.92     2044.07     76.63 o 
   5  13  12      991.50     1001.96     42.91 o 
   6  13  12       17.85       40.46     46.59 o 
   7  13  12        7.83       13.18     14.41 o 
   8  13  12       42.64       63.14     37.09 o 
   0  14  12        6.89       25.75     27.59 o 
   1  14  12       54.24       74.79     32.18 o 
   2  14  12       21.37       13.18     14.41 o 
   3  14  12        0.07       29.42     23.60 o 
   4  14  12      167.94       90.42     35.55 o 
   5  14  12     1322.27     1449.45     55.17 o 
   6  14  12        0.19       40.15     47.51 o 
   1   1  13      710.40      669.40     16.24 o 
   2   1  13     1826.27     1705.69     33.72 o 
   3   1  13      168.44      170.72     12.87 o 
   4   1  13     2766.75     2690.79     49.04 o 
   5   1  13     5998.03     6017.88    101.15 o 
   6   1  13      530.00      474.16     17.78 o 
   7   1  13     1470.47     1415.74     30.34 o 
   8   1  13      646.47      582.97     23.60 o 
   9   1  13      947.35      858.51     23.91 o 
  10   1  13      499.02      478.76     21.76 o 
  11   1  13        6.42       31.57     35.25 o 
  12   1  13       77.23       76.01     20.54 o 
  13   1  13      100.03      113.71     22.37 o 
  14   1  13      348.60      419.30     30.34 o 
  15   1  13       13.68       31.26     22.68 o 
  16   1  13      502.32      437.07     33.72 o 
   0   2  13     3034.54     2822.89     64.37 o 
   1   2  13        9.66        4.60      4.90 o 
   2   2  13     2986.55     3076.06     45.98 o 
   3   2  13     6156.91     6114.12     91.95 o 
   4   2  13      889.14      811.93     22.68 o 
   5   2  13     1126.39     1087.47     24.52 o 
   6   2  13       42.92       67.12     13.49 o 
   7   2  13      814.21      749.40     22.68 o 
   8   2  13      275.99      188.81     16.55 o 
   9   2  13     3681.89     3838.95     76.63 o 
  10   2  13      253.38      213.33     22.99 o 
  11   2  13      668.04      751.24     25.13 o 
  12   2  13     3013.19     3297.05     76.63 o 
  13   2  13      624.50      521.05     27.28 o 
  14   2  13      275.72      349.11     30.34 o 
  15   2  13       49.81      115.86     28.20 o 
  16   2  13       26.64       13.49     14.71 o 
   1   3  13     1799.36     1763.00     30.65 o 
   2   3  13      268.78      272.17     10.73 o 
   3   3  13      240.47      196.77     12.26 o 
   4   3  13      445.26      447.19     15.94 o 
   5   3  13     2017.21     1982.77     39.85 o 
   6   3  13        0.03       11.03      9.50 o 
   7   3  13      943.46      886.41     23.91 o 
   8   3  13     1013.75     1033.83     26.36 o 
   9   3  13     2957.52     3011.70     64.37 o 
  10   3  13      548.26      535.46     21.76 o 
  11   3  13        2.12       28.20     31.88 o 
  12   3  13       47.98       32.49     19.62 o 
  13   3  13       34.85       14.71     14.41 o 
  14   3  13      834.36      748.48     33.72 o 
  15   3  13       45.52       47.51     53.94 o 
  16   3  13       68.01       74.17     29.12 o 
   0   4  13      724.79      718.14     24.52 o 
   1   4  13       18.79        7.97      6.74 o 
   2   4  13     3088.15     3097.52     45.98 o 
   3   4  13     1130.71     1116.90     25.13 o 
   4   4  13      409.08      411.33     13.18 o 
   5   4  13      819.39      785.26     23.60 o 
   6   4  13      322.19      321.21     13.79 o 
   7   4  13      530.77      523.20     18.08 o 
   8   4  13       41.33       51.49     18.70 o 
   9   4  13      149.85      173.48     18.39 o 
  10   4  13      433.81      406.42     30.65 o 
  11   4  13       80.53       76.63     17.78 o 
  12   4  13        3.95       34.94     18.70 o 
  13   4  13      124.98       67.43     22.99 o 
  14   4  13       22.67       33.10     37.70 o 
  15   4  13        2.44       13.18     14.10 o 
  16   4  13      325.37      407.96     40.15 o 
   1   5  13       87.85       94.10     12.57 o 
   2   5  13      131.84      101.15      7.97 o 
   3   5  13     1987.36     1942.61     33.72 o 
   4   5  13      296.10      302.52     11.95 o 
   5   5  13     3186.35     3261.80     61.30 o 
   6   5  13      966.30      904.18     33.72 o 
   7   5  13     1446.71     1508.30     45.98 o 
   8   5  13      208.86      174.40     17.16 o 
   9   5  13      192.77      213.94     21.46 o 
  10   5  13      172.85      164.29     17.47 o 
  11   5  13      143.58      119.84     19.31 o 
  12   5  13       94.42       70.80     23.91 o 
  13   5  13      119.48      116.78     26.97 o 
  14   5  13      143.02      144.67     26.67 o 
  15   5  13       31.16       43.83     49.35 o 
   0   6  13     2288.08     2181.07     58.24 o 
   1   6  13       75.89       68.35      9.50 o 
   2   6  13     4157.56     4180.39     67.43 o 
   3   6  13     1706.54     1721.93     39.85 o 
   4   6  13        7.65       11.65     10.42 o 
   5   6  13      126.41      115.25     18.39 o 
   6   6  13     1568.28     1608.22     36.78 o 
   7   6  13      452.20      443.82     24.83 o 
   8   6  13       78.18       26.67     15.63 o 
   9   6  13     2946.95     3102.12     70.50 o 
  10   6  13        0.01       26.36     29.12 o 
  11   6  13     1048.70     1180.34     36.78 o 
  12   6  13      103.67       83.06     21.76 o 
  13   6  13      529.81      475.08     28.20 o 
  14   6  13      118.24       97.16     27.28 o 
  15   6  13      346.52      364.13     40.15 o 
   1   7  13      131.91      112.79     10.42 o 
   2   7  13     2720.25     2573.40     58.24 o 
   3   7  13       10.59        7.36      7.66 o 
   4   7  13     2513.77     2550.72     52.11 o 
   5   7  13     3274.37     3518.65     85.82 o 
   6   7  13      172.29      140.07     19.92 o 
   7   7  13      657.56      674.92     24.21 o 
   8   7  13       92.37      102.37     20.23 o 
   9   7  13     1716.71     1738.18     55.17 o 
  10   7  13      921.06      998.59     33.72 o 
  11   7  13        3.88       15.94     15.02 o 
  12   7  13       15.89       30.04     36.17 o 
  13   7  13      137.85      148.35     30.65 o 
  14   7  13     1276.53     1293.14     55.17 o 
   0   8  13      154.60      125.97     26.67 o 
   1   8  13      150.56      124.13     13.79 o 
   2   8  13       38.48       36.78     17.16 o 
   3   8  13       37.97       24.52     15.63 o 
   4   8  13     1300.29     1253.90     45.98 o 
   5   8  13        4.41       23.29     27.28 o 
   6   8  13      666.40      696.99     45.98 o 
   7   8  13      237.53      215.16     20.54 o 
   8   8  13      286.33      276.16     22.07 o 
   9   8  13      344.03      308.04     26.67 o 
  10   8  13      735.95      687.49     36.78 o 
  11   8  13        3.06       15.02     15.63 o 
  12   8  13       48.61       38.62     44.14 o 
  13   8  13      104.31       75.71     32.18 o 
  14   8  13      250.28      255.01     40.46 o 
   1   9  13      108.10      100.23     20.84 o 
   2   9  13      289.96      290.56     22.99 o 
   3   9  13      301.73      263.29     20.54 o 
   4   9  13     1061.84     1077.97     39.85 o 
   5   9  13      364.53      344.82     29.42 o 
   6   9  13        2.49       36.78     41.07 o 
   7   9  13      306.83      272.17     24.52 o 
   8   9  13     1922.97     2073.49     67.43 o 
   9   9  13       14.83       25.75     22.07 o 
  10   9  13      839.14      857.90     39.85 o 
  11   9  13        9.39       48.12     55.78 o 
  12   9  13       57.79       28.20     26.05 o 
  13   9  13       11.01       33.72     28.81 o 
   0  10  13     2751.92     2868.25    101.15 o 
   1  10  13      486.49      537.61     30.34 o 
   2  10  13       86.61       55.78     22.68 o 
   3  10  13      601.79      658.37     26.67 o 
   4  10  13       98.81       80.92     20.23 o 
   5  10  13      183.94      179.92     28.20 o 
   6  10  13     2379.26     2576.46     61.30 o 
   7  10  13       11.69       24.52     19.31 o 
   8  10  13       21.87       20.23     19.92 o 
   9  10  13     1786.42     1809.59     58.24 o 
  10  10  13       13.60       18.70     19.00 o 
  11  10  13      157.56      186.35     34.33 o 
  12  10  13      327.17      328.88     49.65 o 
   1  11  13       12.68       25.75     19.92 o 
   2  11  13       29.34       46.89     26.05 o 
   3  11  13      678.61      643.35     29.42 o 
   4  11  13      148.21       88.58     21.15 o 
   5  11  13     1331.30     1336.97     52.11 o 
   6  11  13       89.44       82.76     27.89 o 
   7  11  13       81.75       87.35     32.18 o 
   8  11  13       96.13       91.34     35.55 o 
   9  11  13      507.77      426.65     40.15 o 
  10  11  13      238.36      216.08     37.39 o 
   0  12  13       57.56       99.00     35.25 o 
   1  12  13        0.53       34.33     39.85 o 
   2  12  13        0.38       36.17     41.07 o 
   3  12  13        2.48       38.01     43.83 o 
   4  12  13      434.49      381.29     43.22 o 
   5  12  13      166.63      213.63     34.02 o 
   6  12  13      115.34      115.86     41.68 o 
   7  12  13       20.27       40.76     30.34 o 
   8  12  13      192.01      210.26     34.02 o 
   9  12  13       30.87       27.28     25.75 o 
   1  13  13       42.69       94.40     26.05 o 
   2  13  13      229.18      193.10     25.75 o 
   3  13  13       80.63      170.42     34.33 o 
   4  13  13      559.60      626.80     45.98 o 
   5  13  13      861.83      874.45     52.11 o 
   6  13  13      255.32      243.98     40.46 o 
   7  13  13      113.19      144.67     37.70 o 
   0  14  13       26.69       22.68     25.13 o 
   1  14  13       72.73      169.50     34.33 o 
   2  14  13      352.23      269.72     29.12 o 
   3  14  13      107.24      129.65     41.38 o 
   0   0  14     4151.94     4109.59    131.80 o 
   1   0  14      637.53      600.75     19.92 o 
   2   0  14     1699.52     1651.13     39.85 o 
   3   0  14        2.32       48.73     19.31 o 
   4   0  14     6745.67     6869.65    156.32 o 
   5   0  14     4185.11     4234.34    128.73 o 
   6   0  14        1.94       20.23     18.70 o 
   7   0  14      557.53      491.63     30.65 o 
   8   0  14     4873.10     5035.84    122.60 o 
   9   0  14     1141.85     1111.99     45.98 o 
  10   0  14      154.19      132.41     27.59 o 
  11   0  14      363.31      280.76     46.59 o 
  12   0  14      133.06      136.70     27.28 o 
  13   0  14      187.23      161.53     31.26 o 
  14   0  14     1426.58     1343.40     95.32 o 
  15   0  14      297.97      285.97     43.52 o 
  16   0  14       10.63       46.28     52.11 o 
   1   1  14     2020.59     1990.74     39.85 o 
   2   1  14       91.07       78.77     13.79 o 
   3   1  14     1790.19     1701.09     33.72 o 
   4   1  14      782.75      725.80     23.29 o 
   5   1  14       28.41       26.67     15.33 o 
   6   1  14      241.97      234.78     16.24 o 
   7   1  14      216.22      262.37     19.31 o 
   8   1  14      583.17      585.42     23.29 o 
   9   1  14       74.96       61.61     18.08 o 
  10   1  14      583.75      498.07     26.36 o 
  11   1  14       80.35       80.92     21.15 o 
  12   1  14      547.36      523.20     27.28 o 
  13   1  14     1303.77     1338.19     49.04 o 
  14   1  14        2.30       20.54     19.92 o 
  15   1  14      124.74       97.16     31.26 o 
  16   1  14      162.82      129.65     31.57 o 
   0   2  14     2171.02     2173.72     52.11 o 
   1   2  14      578.88      597.68     16.55 o 
   2   2  14      124.00       98.39     13.18 o 
   3   2  14      617.66      614.23     18.08 o 
   4   2  14       68.83       83.68     12.57 o 
   5   2  14       90.49       84.59     15.02 o 
   6   2  14       80.95       95.63     13.49 o 
   7   2  14      616.08      623.73     21.46 o 
   8   2  14       32.27        9.50      9.81 o 
   9   2  14     1167.19     1165.32     33.72 o 
  10   2  14      393.17      379.76     25.44 o 
  11   2  14      280.72      284.43     22.37 o 
  12   2  14      587.18      556.00     28.81 o 
  13   2  14       10.74       34.94     39.85 o 
  14   2  14       27.15       22.07     19.92 o 
  15   2  14      346.62      352.17     30.65 o 
  16   2  14       73.74       38.01     30.65 o 
   1   3  14     7113.81     7136.92    119.54 o 
   2   3  14      145.43      102.07     11.03 o 
   3   3  14       76.06       72.03     13.79 o 
   4   3  14      149.37      162.45     15.33 o 
   5   3  14       98.38       70.50     13.79 o 
   6   3  14      259.65      247.04     15.33 o 
   7   3  14      185.59      194.94     17.47 o 
   8   3  14      181.49      167.66     18.39 o 
   9   3  14      234.45      225.89     19.00 o 
  10   3  14      328.88      263.90     22.99 o 
  11   3  14      665.99      689.32     33.72 o 
  12   3  14     1138.40     1081.65     33.72 o 
  13   3  14     1332.50     1440.56     42.91 o 
  14   3  14       57.54       23.60     19.62 o 
  15   3  14       78.48       42.91     30.96 o 
   0   4  14       99.95       80.92     15.94 o 
   1   4  14        0.56       15.33     10.11 o 
   2   4  14      868.58      854.84     19.62 o 
   3   4  14     3434.86     3601.71     64.37 o 
   4   4  14     2487.21     2455.70     45.98 o 
   5   4  14      301.48      272.79     15.63 o 
   6   4  14       23.94        6.44      7.05 o 
   7   4  14      306.43      287.81     19.92 o 
   8   4  14      247.57      241.22     21.46 o 
   9   4  14       10.82        9.81      9.81 o 
  10   4  14       24.19       11.65     11.34 o 
  11   4  14      489.31      456.08     26.36 o 
  12   4  14      247.31      235.09     24.52 o 
  13   4  14        1.31       37.70     42.91 o 
  14   4  14     2350.42     2362.83     73.56 o 
  15   4  14       63.49       69.27     34.94 o 
   1   5  14     1189.00     1129.46     22.68 o 
   2   5  14      957.85      913.07     19.92 o 
   3   5  14      302.06      304.36     10.73 o 
   4   5  14       11.75        5.82      5.82 o 
   5   5  14      824.11      830.93     27.28 o 
   6   5  14      861.11      812.54     36.78 o 
   7   5  14      111.16      103.90     15.63 o 
   8   5  14       50.79       52.11     15.63 o 
   9   5  14      150.23      136.09     17.47 o 
  10   5  14     1655.16     1690.06     52.11 o 
  11   5  14      460.48      454.54     33.72 o 
  12   5  14       28.27       45.06     27.28 o 
  13   5  14      293.64      276.16     27.28 o 
  14   5  14      122.36       95.02     30.96 o 
  15   5  14      215.96      198.92     34.33 o 
   0   6  14     2107.91     2024.45     64.37 o 
   1   6  14     1198.93     1161.34     29.12 o 
   2   6  14       17.04        9.50      8.89 o 
   3   6  14      853.47      847.48     26.67 o 
   4   6  14      789.50      763.19     33.72 o 
   5   6  14      156.99      151.72     16.55 o 
   6   6  14      803.85      807.02     28.20 o 
   7   6  14       18.22       33.10     19.00 o 
   8   6  14       33.94       34.94     22.37 o 
   9   6  14      367.26      365.96     29.73 o 
  10   6  14       87.46       51.19     24.21 o 
  11   6  14      261.78      227.12     34.02 o 
  12   6  14        1.90       29.42     22.99 o 
  13   6  14        0.06       39.54     46.28 o 
  14   6  14       22.81       20.54     22.68 o 
   1   7  14     2125.32     2053.57     52.11 o 
   2   7  14      548.61      510.33     30.65 o 
   3   7  14       16.91       17.47     12.87 o 
   4   7  14      133.72       92.87     18.39 o 
   5   7  14      257.26      279.22     22.07 o 
   6   7  14      916.72      874.45     30.65 o 
   7   7  14        4.74       12.57     12.87 o 
   8   7  14      177.24      130.26     21.46 o 
   9   7  14       87.88       71.72     25.13 o 
  10   7  14      427.71      382.52     30.65 o 
  11   7  14      627.05      644.27     33.72 o 
  12   7  14      368.18      405.81     33.72 o 
  13   7  14      909.95      956.90     52.11 o 
   0   8  14     1056.16     1069.08     61.30 o 
   1   8  14      298.04      273.09     23.91 o 
   2   8  14      383.58      382.82     22.99 o 
   3   8  14     4174.56     4577.62     98.08 o 
   4   8  14      107.21      159.99     26.97 o 
   5   8  14       98.95       84.29     20.23 o 
   6   8  14        0.48       37.09     42.30 o 
   7   8  14       12.30       32.80     37.70 o 
   8   8  14      351.64      378.84     27.28 o 
   9   8  14     1167.36     1199.35     42.91 o 
  10   8  14      827.75      880.89     36.78 o 
  11   8  14      381.82      370.87     33.72 o 
  12   8  14        7.33       21.76     19.92 o 
  13   8  14      165.84      253.78     37.09 o 
   1   9  14        9.11       15.02     15.02 o 
   2   9  14     1371.96     1470.60     42.91 o 
   3   9  14      254.00      297.00     23.91 o 
   4   9  14     2467.40     2685.58     73.56 o 
   5   9  14      725.92      719.36     33.72 o 
   6   9  14      230.55      173.48     31.26 o 
   7   9  14      685.81      666.03     30.65 o 
   8   9  14       85.48      114.02     38.31 o 
   9   9  14       38.31       89.81     29.73 o 
  10   9  14      491.09      489.49     36.78 o 
  11   9  14      676.85      661.13     45.98 o 
  12   9  14      557.62      608.41     42.91 o 
   0  10  14      179.98      138.23     34.63 o 
   1  10  14       36.56       29.73     20.54 o 
   2  10  14       13.61       19.00     16.86 o 
   3  10  14      117.87      127.20     19.92 o 
   4  10  14      517.45      491.32     33.72 o 
   5  10  14      205.59      192.48     30.96 o 
   6  10  14       17.86       21.46     19.92 o 
   7  10  14      282.95      278.61     34.02 o 
   8  10  14       80.57       49.65     30.04 o 
   9  10  14      261.17      234.78     40.46 o 
  10  10  14       19.88       26.36     22.37 o 
  11  10  14       47.19       47.51     33.72 o 
   1  11  14       27.02       31.88     21.76 o 
   2  11  14      404.27      414.70     27.89 o 
   3  11  14       51.21       58.85     27.59 o 
   4  11  14     1298.06     1417.58     45.98 o 
   5  11  14     1149.25     1235.51     45.98 o 
   6  11  14      190.73      192.18     27.89 o 
   7  11  14      916.60      912.77     39.85 o 
   8  11  14      129.59       88.27     32.18 o 
   9  11  14       83.71       88.58     35.55 o 
   0  12  14     2519.19     2843.73    110.34 o 
   1  12  14       15.88       27.89     22.07 o 
   2  12  14      207.96      172.25     29.73 o 
   3  12  14      358.55      372.40     30.65 o 
   4  12  14       52.74       48.73     30.34 o 
   5  12  14      231.72      173.17     34.33 o 
   6  12  14      146.10       47.20     33.72 o 
   7  12  14       10.39       15.94     16.86 o 
   1  13  14      147.93      146.51     34.63 o 
   2  13  14      729.90      724.88     39.85 o 
   3  13  14      384.91      397.23     30.34 o 
   4  13  14      769.70      781.58     49.04 o 
   5  13  14       76.97      121.68     34.94 o 
   1   1  15     6020.00     6041.48     91.95 o 
   2   1  15      715.78      717.83     20.54 o 
   3   1  15     2542.92     2559.30     55.17 o 
   4   1  15     1212.70     1243.48     36.78 o 
   5   1  15     2063.97     2171.57     49.04 o 
   6   1  15      248.98      214.25     16.55 o 
   7   1  15      965.71      910.31     33.72 o 
   8   1  15       63.89       63.14     19.62 o 
   9   1  15       97.45      114.02     19.31 o 
  10   1  15      734.09      703.12     33.72 o 
  11   1  15      961.82     1028.01     45.98 o 
  12   1  15      143.08      156.32     25.75 o 
  13   1  15     1603.70     1808.06     55.17 o 
  14   1  15      313.76      384.66     30.65 o 
  15   1  15       59.39       67.43     32.18 o 
   0   2  15       70.14       72.95     14.41 o 
   1   2  15       10.56        9.20      7.97 o 
   2   2  15     1297.57     1345.24     28.50 o 
   3   2  15     2825.50     2796.53     52.11 o 
   4   2  15      262.65      178.08     16.24 o 
   5   2  15      378.75      302.52     17.16 o 
   6   2  15      443.42      401.52     20.84 o 
   7   2  15     3678.00     3514.36     82.76 o 
   8   2  15      800.37      869.24     27.59 o 
   9   2  15      228.88      199.23     20.54 o 
  10   2  15      214.89      240.60     25.75 o 
  11   2  15        0.05       15.94     14.71 o 
  12   2  15      650.95      651.93     30.65 o 
  13   2  15      428.68      475.69     33.72 o 
  14   2  15      433.38      482.44     43.22 o 
  15   2  15        2.15       14.41     15.33 o 
   1   3  15     3059.95     2902.28     52.11 o 
   2   3  15     1069.14     1016.98     23.91 o 
   3   3  15     1408.90     1376.50     29.73 o 
   4   3  15      176.72      178.08     23.60 o 
   5   3  15      526.30      483.35     21.76 o 
   6   3  15      788.82      810.70     29.73 o 
   7   3  15       20.89       31.26     35.25 o 
   8   3  15      270.48      228.04     22.07 o 
   9   3  15      523.17      535.15     25.44 o 
  10   3  15       94.98       52.11     23.29 o 
  11   3  15       25.15       19.31     15.94 o 
  12   3  15       38.12       48.12     24.83 o 
  13   3  15        0.14       38.93     45.06 o 
  14   3  15       57.89       27.59     23.91 o 
   0   4  15      164.41      140.99     20.84 o 
   1   4  15       78.16       98.39     13.79 o 
   2   4  15      156.20      141.60     14.71 o 
   3   4  15     3356.76     3372.14     79.69 o 
   4   4  15      107.68      139.15     16.86 o 
   5   4  15      259.83      257.16     17.78 o 
   6   4  15      506.39      534.54     24.83 o 
   7   4  15       68.42       28.50     17.47 o 
   8   4  15      110.29      110.34     17.78 o 
   9   4  15       21.49       13.18     12.87 o 
  10   4  15        0.07       32.49     36.47 o 
  11   4  15      132.12      146.81     23.29 o 
  12   4  15      297.10      355.85     30.65 o 
  13   4  15       55.76       71.11     29.12 o 
  14   4  15        1.46       16.55     18.08 o 
   1   5  15      462.50      454.85     21.76 o 
   2   5  15        5.61       15.94     11.03 o 
   3   5  15      207.32      212.41     15.33 o 
   4   5  15      843.01      926.86     26.05 o 
   5   5  15      312.97      299.45     17.78 o 
   6   5  15       96.90       84.90     15.02 o 
   7   5  15      227.52      245.82     17.78 o 
   8   5  15       59.63       63.75     17.16 o 
   9   5  15      157.21      110.65     19.92 o 
  10   5  15       23.32       32.49     37.70 o 
  11   5  15     1096.73     1090.23     45.98 o 
  12   5  15      315.32      257.77     34.02 o 
  13   5  15     1188.42     1427.38     55.17 o 
  14   5  15      315.78      358.91     40.15 o 
   0   6  15      845.18      791.08     67.74 o 
   1   6  15        4.10       17.16     20.54 o 
   2   6  15       46.26       32.80     17.47 o 
   3   6  15     1442.18     1532.21     45.98 o 
   4   6  15      311.45      293.94     24.52 o 
   5   6  15       65.92       30.96     19.92 o 
   6   6  15        3.85       13.18     13.18 o 
   7   6  15       31.34       35.25     39.85 o 
   8   6  15      305.36      291.48     25.44 o 
   9   6  15      546.81      517.07     27.28 o 
  10   6  15      170.32      149.27     28.50 o 
  11   6  15      320.25      316.00     30.96 o 
  12   6  15       82.03       43.83     27.89 o 
  13   6  15       18.59       16.55     18.08 o 
   1   7  15      122.55      152.64     17.47 o 
   2   7  15     1156.22     1068.16     39.85 o 
   3   7  15       23.14       30.65     18.08 o 
   4   7  15        4.24       12.26     13.18 o 
   5   7  15      822.97      874.45     39.85 o 
   6   7  15      101.95       68.04     24.21 o 
   7   7  15       48.82       36.17     21.15 o 
   8   7  15     1495.43     1700.48     45.98 o 
   9   7  15        0.40       39.54     45.06 o 
  10   7  15      507.71      533.93     33.72 o 
  11   7  15       50.75       72.64     30.65 o 
  12   7  15        4.41       24.83     22.37 o 
   0   8  15      213.96      194.94     37.39 o 
   1   8  15       31.21       32.80     22.37 o 
   2   8  15      481.51      434.01     25.44 o 
   3   8  15      770.22      715.68     28.20 o 
   4   8  15      185.02      114.33     24.52 o 
   5   8  15       65.68       45.06     24.52 o 
   6   8  15      180.05      181.14     23.29 o 
   7   8  15        8.24       13.49     13.49 o 
   8   8  15       41.37       16.55     16.55 o 
   9   8  15      908.56      945.87     42.91 o 
  10   8  15       13.23       49.65     57.62 o 
  11   8  15      437.67      499.91     36.78 o 
  12   8  15      187.53      166.74     37.70 o 
   1   9  15       34.87       18.39     16.86 o 
   2   9  15      544.81      544.96     28.20 o 
   3   9  15      414.72      464.35     24.83 o 
   4   9  15      165.83      144.36     24.21 o 
   5   9  15      359.86      332.56     30.65 o 
   6   9  15      103.73      118.00     25.44 o 
   7   9  15        0.00       16.55     15.94 o 
   8   9  15      303.32      330.10     34.02 o 
   9   9  15        4.84       20.54     19.00 o 
  10   9  15      142.26      143.14     37.70 o 
  11   9  15       84.22      121.99     34.94 o 
   0  10  15        7.56       29.12     26.67 o 
   1  10  15      591.73      662.05     33.72 o 
   2  10  15        7.83       30.96     36.78 o 
   3  10  15     3007.97     3291.23     79.69 o 
   4  10  15       49.38       29.12     23.29 o 
   5  10  15      976.88     1048.55     49.04 o 
   6  10  15      609.93      589.10     36.78 o 
   7  10  15        5.92       35.55     41.68 o 
   8  10  15        0.76       40.46     46.28 o 
   9  10  15      889.58     1000.12     49.04 o 
   1  11  15     1329.68     1517.50     45.98 o 
   2  11  15      181.41      139.15     28.50 o 
   3  11  15       53.22       57.01     29.42 o 
   4  11  15       17.00       38.93     44.75 o 
   5  11  15       10.27       24.21     22.99 o 
   6  11  15      127.15      109.73     38.62 o 
   7  11  15      186.67      229.88     30.96 o 
   8  11  15      118.20      137.31     31.26 o 
   0  12  15      577.39      560.29     49.35 o 
   1  12  15        5.07       42.30     48.43 o 
   2  12  15       18.92       43.22     30.96 o 
   3  12  15       45.03       58.24     29.12 o 
   4  12  15       48.62       22.37     21.76 o 
   5  12  15       20.07       24.21     22.99 o 
   0   0  16     9060.83     9993.52    337.46 o 
   1   0  16       40.72       23.60     20.54 o 
   2   0  16     1432.99     1462.02     45.98 o 
   3   0  16      565.73      507.57     36.78 o 
   4   0  16     3675.73     3406.47     95.02 o 
   5   0  16       81.22       82.45     27.28 o 
   6   0  16     3597.36     3974.42    144.06 o 
   7   0  16     1886.45     1899.09     64.37 o 
   8   0  16     2694.21     2769.25     98.08 o 
   9   0  16      183.04      194.02     34.33 o 
  10   0  16      166.85      197.39     34.33 o 
  11   0  16      882.77      870.16     45.98 o 
  12   0  16     2696.50     3140.43    128.73 o 
  13   0  16       34.07       46.28     52.11 o 
  14   0  16     1033.12     1036.90     70.80 o 
   1   1  16     1313.80     1348.31     30.65 o 
   2   1  16     1695.94     1664.31     42.91 o 
   3   1  16      647.86      571.01     22.68 o 
   4   1  16        2.60       24.52     28.81 o 
   5   1  16       10.31       22.07     26.67 o 
   6   1  16       30.56       22.37     16.24 o 
   7   1  16       82.85      105.44     19.92 o 
   8   1  16       78.07       74.17     22.99 o 
   9   1  16        2.75       17.78     15.63 o 
  10   1  16      124.20      107.58     23.60 o 
  11   1  16      131.93      100.84     23.60 o 
  12   1  16      379.44      325.20     34.02 o 
  13   1  16       42.25       95.94     30.34 o 
  14   1  16      137.61      117.70     31.57 o 
   0   2  16      670.87      699.75     29.42 o 
   1   2  16      110.38       73.56     10.42 o 
   2   2  16       44.42       54.25     15.94 o 
   3   2  16      727.46      651.01     21.46 o 
   4   2  16      205.02      139.46     20.23 o 
   5   2  16      138.92      120.15     19.62 o 
   6   2  16     1509.70     1572.05     42.91 o 
   7   2  16        8.67       10.73     11.03 o 
   8   2  16      280.05      263.90     22.37 o 
   9   2  16        0.62       21.15     17.16 o 
  10   2  16      455.80      481.52     27.28 o 
  11   2  16       25.50       15.94     15.02 o 
  12   2  16      281.15      310.18     34.02 o 
  13   2  16        0.99       12.57     13.49 o 
  14   2  16       46.73       39.23     28.20 o 
   1   3  16      735.42      839.51     33.72 o 
   2   3  16      441.62      407.04     20.23 o 
   3   3  16      577.57      572.85     24.21 o 
   4   3  16      260.06      264.51     18.08 o 
   5   3  16       32.33       18.08     15.02 o 
   6   3  16      269.72      251.33     25.44 o 
   7   3  16       12.96       23.91     17.16 o 
   8   3  16       49.53       75.09     23.91 o 
   9   3  16      201.24      188.19     23.29 o 
  10   3  16       56.21       26.36     18.39 o 
  11   3  16      247.69      223.44     37.39 o 
  12   3  16      645.34      616.99     36.78 o 
  13   3  16      581.78      562.13     33.72 o 
   0   4  16      388.32      418.38     33.72 o 
   1   4  16      182.20      163.98     16.86 o 
   2   4  16      104.01      106.66     15.63 o 
   3   4  16      760.47      753.69     25.13 o 
   4   4  16     2925.96     2827.80     61.30 o 
   5   4  16      275.98      304.36     21.46 o 
   6   4  16      629.05      589.10     24.21 o 
   7   4  16        3.39       13.18     12.87 o 
   8   4  16     1200.84     1163.79     33.72 o 
   9   4  16      228.90      191.26     21.46 o 
  10   4  16      167.78      185.13     25.75 o 
  11   4  16       53.54       26.05     20.84 o 
  12   4  16      618.95      704.65     39.85 o 
  13   4  16       47.74       78.46     35.55 o 
   1   5  16      299.70      269.11     17.47 o 
   2   5  16     2556.98     2660.14     73.56 o 
   3   5  16       11.33       13.49     11.65 o 
   4   5  16       34.02       22.37     15.63 o 
   5   5  16      389.62      364.13     19.92 o 
   6   5  16      112.21       88.27     21.15 o 
   7   5  16      216.12      232.94     37.39 o 
   8   5  16      844.48      961.19     49.04 o 
   9   5  16       30.61       17.16     17.47 o 
  10   5  16      637.75      619.14     33.72 o 
  11   5  16      216.54      231.41     37.39 o 
  12   5  16      125.69       64.67     31.88 o 
  13   5  16        0.83       48.43     57.32 o 
   0   6  16     2278.30     2317.77     85.82 o 
   1   6  16       25.18       18.08     12.87 o 
   2   6  16     1246.32     1294.97     36.78 o 
   3   6  16      341.67      350.03     26.05 o 
   4   6  16      103.27       88.89     23.60 o 
   5   6  16       27.06       23.29     17.78 o 
   6   6  16      620.23      645.19     30.65 o 
   7   6  16        4.37       31.57     36.47 o 
   8   6  16      209.44      251.95     24.83 o 
   9   6  16      378.80      368.11     34.02 o 
  10   6  16      598.86      693.92     36.78 o 
  11   6  16      268.06      306.50     37.09 o 
  12   6  16      356.76      416.84     33.72 o 
   1   7  16     1060.10     1026.17     33.72 o 
   2   7  16     1133.82     1194.44     39.85 o 
   3   7  16      130.06      120.15     24.52 o 
   4   7  16      166.51      146.51     23.29 o 
   5   7  16      449.09      488.26     27.28 o 
   6   7  16       18.19       80.61     25.44 o 
   7   7  16        8.09       20.54     18.08 o 
   8   7  16        0.12       29.73     34.63 o 
   9   7  16       56.12       21.15     19.62 o 
  10   7  16       10.06       22.07     21.15 o 
  11   7  16      114.90      114.94     38.31 o 
   0   8  16        4.54       40.15     28.20 o 
   1   8  16       26.19       22.99     19.62 o 
   2   8  16       12.14       18.70     15.63 o 
   3   8  16      647.99      691.78     30.65 o 
   4   8  16      191.50      104.21     26.97 o 
   5   8  16      680.99      693.62     36.78 o 
   6   8  16       31.00       47.20     25.13 o 
   7   8  16       23.34       21.76     19.00 o 
   8   8  16      567.61      635.69     33.72 o 
   9   8  16       39.45       19.31     18.70 o 
  10   8  16     1409.39     1429.53     55.17 o 
   1   9  16       11.26       36.47     40.76 o 
   2   9  16     3461.86     3936.42    119.54 o 
   3   9  16       19.64       24.21     20.84 o 
   4   9  16      538.70      615.76     29.12 o 
   5   9  16      117.13      110.95     38.62 o 
   6   9  16      247.87      318.76     28.50 o 
   7   9  16      138.42      171.34     29.42 o 
   8   9  16      397.39      353.40     34.02 o 
   9   9  16        5.37       19.92     19.62 o 
   0  10  16      349.73      418.38     40.15 o 
   1  10  16       18.62       59.46     27.59 o 
   2  10  16       90.54       97.47     30.96 o 
   3  10  16       39.24       38.93     27.59 o 
   4  10  16      581.77      658.67     45.98 o 
   5  10  16        0.64       38.31     43.52 o 
   6  10  16      138.26      131.80     30.65 o 
   7  10  16        1.61       19.92     20.23 o 
   8  10  16      110.01       80.61     35.55 o 
   1  11  16      101.36       40.46     31.57 o 
   2  11  16     1853.90     1918.40     70.50 o 
   3  11  16      336.80      380.98     33.72 o 
   4  11  16     1155.61     1230.30     73.56 o 
   5  11  16      420.85      403.66     40.15 o 
   6  11  16        7.84       17.78     19.31 o 
   0  12  16      300.67      306.20     52.72 o 
   1  12  16       38.52       35.86     28.50 o 
   2  12  16      298.36      319.68     34.02 o 
   1   1  17     4922.21     5045.34    101.15 o 
   2   1  17        1.03       15.63     13.49 o 
   3   1  17      167.29      181.76     20.54 o 
   4   1  17      517.00      479.06     25.44 o 
   5   1  17      100.52       92.56     18.39 o 
   6   1  17      258.24      182.98     20.54 o 
   7   1  17     2721.29     2817.07     64.37 o 
   8   1  17        4.97       12.87     12.87 o 
   9   1  17      142.19      167.66     24.21 o 
  10   1  17      260.68      302.21     27.89 o 
  11   1  17     2908.52     3291.53     91.95 o 
  12   1  17       12.70       23.29     20.84 o 
  13   1  17     1228.10     1347.69     52.11 o 
   0   2  17      589.84      589.71     49.35 o 
   1   2  17       49.96       71.11     18.39 o 
   2   2  17       73.02       71.11     16.55 o 
   3   2  17      200.72      140.38     22.37 o 
   4   2  17      436.62      387.11     23.91 o 
   5   2  17      228.32      184.51     22.37 o 
   6   2  17        0.41       17.16     15.33 o 
   7   2  17      142.08      133.94     24.21 o 
   8   2  17      116.43      121.07     23.29 o 
   9   2  17      217.95      253.17     25.44 o 
  10   2  17       57.70       21.46     19.00 o 
  11   2  17     1062.26     1143.87     42.91 o 
  12   2  17        4.82       30.04     24.83 o 
  13   2  17      202.78      256.85     34.02 o 
   1   3  17      331.07      269.11     18.39 o 
   2   3  17       21.91       39.54     17.78 o 
   3   3  17      409.85      424.51     27.89 o 
   4   3  17       95.28       94.40     19.31 o 
   5   3  17      517.07      487.34     27.89 o 
   6   3  17        1.06       35.55     40.15 o 
   7   3  17      238.64      238.46     30.65 o 
   8   3  17       23.33       20.84     18.39 o 
   9   3  17       96.99      119.84     26.05 o 
  10   3  17      293.24      308.95     25.44 o 
  11   3  17       30.63       41.68     33.41 o 
  12   3  17      100.97       81.53     30.65 o 
   0   4  17      495.98      523.51     33.72 o 
   1   4  17      537.22      450.25     30.65 o 
   2   4  17      247.51      222.83     19.31 o 
   3   4  17      356.15      365.66     20.84 o 
   4   4  17        4.89       23.60     18.39 o 
   5   4  17      422.18      434.62     24.83 o 
   6   4  17       12.08        9.81     10.42 o 
   7   4  17       69.71       80.61     21.15 o 
   8   4  17        0.25       15.33     14.41 o 
   9   4  17      570.84      664.80     33.72 o 
  10   4  17      207.21      227.43     30.96 o 
  11   4  17      135.67      175.63     34.33 o 
  12   4  17       65.82       20.84     21.15 o 
   1   5  17     1227.11     1259.11     42.91 o 
   2   5  17       51.11       91.34     19.31 o 
   3   5  17      471.38      446.57     25.44 o 
   4   5  17        1.73       19.92     14.71 o 
   5   5  17       61.10       75.71     22.07 o 
   6   5  17      106.90       61.30     23.29 o 
   7   5  17      387.37      479.06     30.04 o 
   8   5  17      403.74      450.56     33.72 o 
   9   5  17       79.81       85.21     28.81 o 
  10   5  17      336.37      423.28     49.35 o 
  11   5  17     1481.49     1641.02     64.37 o 
   0   6  17       52.41       56.09     27.59 o 
   1   6  17      242.51      291.79     22.99 o 
   2   6  17       30.45       32.49     19.62 o 
   3   6  17     1002.75     1117.20     39.85 o 
   4   6  17      155.90      151.41     22.37 o 
   5   6  17        7.81       19.92     17.78 o 
   6   6  17       47.49       45.36     26.67 o 
   7   6  17        4.60       36.17     41.68 o 
   8   6  17      150.40      124.75     34.63 o 
   9   6  17      155.84      154.78     29.73 o 
  10   6  17       59.08       69.58     31.57 o 
  11   6  17      461.63      596.15     49.35 o 
   1   7  17       51.35       37.39     31.88 o 
   2   7  17       14.22       31.88     36.17 o 
   3   7  17      107.65      107.58     26.36 o 
   4   7  17       41.67       47.51     25.44 o 
   5   7  17     1345.98     1469.37     49.04 o 
   6   7  17       91.71       46.59     26.05 o 
   7   7  17      110.66       95.63     25.13 o 
   8   7  17       82.83       26.67     22.68 o 
   9   7  17       26.16       24.52     21.76 o 
  10   7  17      184.64      187.27     34.33 o 
   0   8  17      371.65      310.79     46.59 o 
   1   8  17      156.29      146.51     28.81 o 
   2   8  17       43.88       36.47     25.44 o 
   3   8  17      183.66      158.77     28.50 o 
   4   8  17      114.66      181.76     25.13 o 
   5   8  17      664.31      732.24     45.98 o 
   6   8  17        5.13       44.14     28.81 o 
   7   8  17       94.88       44.44     26.97 o 
   8   8  17       41.87       19.62     19.31 o 
   9   8  17      587.90      723.65     42.91 o 
   1   9  17       50.05       44.75     33.10 o 
   2   9  17      329.59      329.80     34.02 o 
   3   9  17      111.72       81.84     35.55 o 
   4   9  17       14.34       34.63     40.46 o 
   5   9  17      495.22      471.71     33.72 o 
   6   9  17      110.31      108.50     28.50 o 
   7   9  17       10.28       43.52     50.27 o 
   0  10  17      351.51      339.30     46.28 o 
   1  10  17      267.88      336.23     37.09 o 
   2  10  17       18.68       25.13     21.76 o 
   3  10  17     3253.03     3891.36    140.99 o 
   4  10  17       50.88       70.19     35.25 o 
   5  10  17      246.17      233.56     40.46 o 
   6  10  17      111.90      171.34     50.88 o 
   1  11  17      481.58      538.22     46.28 o 
   2  11  17        1.16       47.51     54.86 o 
   0   0  18     2079.37     2192.41    125.97 o 
   1   0  18       94.19      144.06     27.59 o 
   2   0  18     2192.85     2265.98     76.63 o 
   3   0  18      454.68      412.55     40.15 o 
   4   0  18      118.47      117.39     48.43 o 
   5   0  18     2125.02     2265.06     76.63 o 
   6   0  18     4644.20     5368.09    165.51 o 
   7   0  18       21.38       20.54     19.92 o 
   8   0  18      284.56      317.84     37.09 o 
   9   0  18     1241.09     1505.24     82.76 o 
  10   0  18       13.18       17.16     18.39 o 
  11   0  18      202.78      194.02     50.57 o 
  12   0  18     2892.13     3286.32    116.47 o 
   1   1  18      153.25      149.57     21.15 o 
   2   1  18      150.74      132.72     23.29 o 
   3   1  18      541.51      393.55     25.44 o 
   4   1  18        0.52       35.55     40.15 o 
   5   1  18       23.93       33.72     20.84 o 
   6   1  18        9.32       35.86     42.60 o 
   7   1  18        5.77       36.17     41.99 o 
   8   1  18        0.18       32.80     38.62 o 
   9   1  18       77.66       97.47     25.13 o 
  10   1  18      299.47      313.25     27.89 o 
  11   1  18       78.87       89.19     27.28 o 
   0   2  18      472.42      527.80     36.78 o 
   1   2  18        7.55       30.96     35.55 o 
   2   2  18      989.10      966.10     39.85 o 
   3   2  18        6.08       22.68     16.86 o 
   4   2  18        7.57       31.88     35.86 o 
   5   2  18        0.82       12.57     12.57 o 
   6   2  18      290.70      272.17     29.73 o 
   7   2  18       36.94       51.49     20.54 o 
   8   2  18        3.80       35.55     40.15 o 
   9   2  18      127.46       85.82     26.36 o 
  10   2  18      180.04      186.35     28.50 o 
  11   2  18       10.08       22.37     21.15 o 
   1   3  18      108.51       69.88     24.83 o 
   2   3  18       32.99       28.50     33.10 o 
   3   3  18        0.61       19.92     17.16 o 
   4   3  18       31.49       28.20     19.92 o 
   5   3  18        8.20       32.80     37.09 o 
   6   3  18      291.88      246.12     25.44 o 
   7   3  18        0.01       45.36     51.49 o 
   8   3  18      566.98      650.71     42.91 o 
   9   3  18       44.61       26.05     22.99 o 
  10   3  18        0.66       27.89     34.02 o 
  11   3  18       61.08       14.71     15.94 o 
   0   4  18      943.06      868.94     52.11 o 
   1   4  18      259.81      248.57     22.07 o 
   2   4  18     1385.69     1436.89     49.04 o 
   3   4  18        0.09       18.39     15.94 o 
   4   4  18      203.49      220.07     22.99 o 
   5   4  18      543.19      529.64     30.65 o 
   6   4  18       71.49       98.39     25.13 o 
   7   4  18        8.73       35.86     41.07 o 
   8   4  18       25.36       19.62     18.39 o 
   9   4  18      363.75      350.33     34.02 o 
  10   4  18        8.50       21.15     20.23 o 
  11   4  18      137.31      132.41     41.38 o 
   1   5  18       11.06       18.08     15.63 o 
   2   5  18      689.92      706.80     29.73 o 
   3   5  18      110.82       36.17     23.29 o 
   4   5  18      940.75      967.32     42.91 o 
   5   5  18      421.79      358.91     37.09 o 
   6   5  18       10.87       36.47     42.30 o 
   7   5  18      184.68      173.48     34.33 o 
   8   5  18      129.67       96.55     29.12 o 
   9   5  18       12.45       17.16     18.39 o 
  10   5  18      283.64      380.06     40.15 o 
   0   6  18       92.28       97.47     27.59 o 
   1   6  18        4.95       28.50     21.76 o 
   2   6  18      401.83      360.14     26.67 o 
   3   6  18       39.94       53.94     24.21 o 
   4   6  18       33.36       33.41     39.23 o 
   5   6  18        0.70       35.25     40.76 o 
   6   6  18      245.35      322.75     29.73 o 
   7   6  18       61.07       68.66     26.67 o 
   8   6  18      167.45       88.58     29.42 o 
   9   6  18        5.57       32.49     25.75 o 
   1   7  18       31.84       35.86     26.97 o 
   2   7  18       48.48       29.42     24.52 o 
   3   7  18        2.49       13.79     14.41 o 
   4   7  18      160.42      176.85     28.20 o 
   5   7  18       46.12       51.80     28.50 o 
   6   7  18       53.24       65.90     26.67 o 
   7   7  18       46.01      131.18     41.38 o 
   8   7  18       95.00       90.42     35.55 o 
   0   8  18        3.83       48.43     55.48 o 
   1   8  18      153.80      150.49     30.65 o 
   2   8  18      716.56      880.28     45.98 o 
   3   8  18        0.53       19.31     19.31 o 
   4   8  18      329.58      430.33     40.15 o 
   5   8  18      410.17      457.92     43.22 o 
   6   8  18      200.63      196.47     37.39 o 
   7   8  18       96.66       62.22     31.26 o 
   1   9  18      323.01      460.06     40.15 o 
   2   9  18     1706.47     1906.75     64.37 o 
   3   9  18      337.25      349.41     40.15 o 
   4   9  18     1734.15     1969.28     70.50 o 
   5   9  18      442.52      351.87     46.28 o 
   0  10  18      746.72      788.33     80.00 o 
   1  10  18      319.04      417.76     40.15 o 
   2  10  18      127.94      192.18     40.76 o 
   1   1  19     2114.95     2258.62     58.24 o 
   2   1  19      791.75      810.39     33.72 o 
   3   1  19       22.36       14.10     14.41 o 
   4   1  19      675.04      686.26     36.78 o 
   5   1  19     1070.83     1132.22     36.78 o 
   6   1  19       97.40       93.48     35.55 o 
   7   1  19      766.83      798.44     39.85 o 
   8   1  19      278.54      252.25     29.73 o 
   9   1  19      100.32      117.70     29.73 o 
  10   1  19      276.24      277.39     30.65 o 
   0   2  19      140.20      159.07     34.33 o 
   1   2  19       66.24       47.20     22.37 o 
   2   2  19        2.02       34.33     38.93 o 
   3   2  19      369.66      320.60     28.20 o 
   4   2  19        3.96       27.28     20.84 o 
   5   2  19       81.90       30.34     21.15 o 
   6   2  19        4.30       33.10     38.62 o 
   7   2  19       24.40       38.01     25.13 o 
   8   2  19       28.59       37.70     42.91 o 
   9   2  19        4.16       13.79     15.02 o 
  10   2  19      262.96      338.07     37.09 o 
   1   3  19       77.64       87.97     22.07 o 
   2   3  19        9.51       16.55     15.63 o 
   3   3  19       83.26       35.55     22.99 o 
   4   3  19       23.81       20.54     18.08 o 
   5   3  19       65.44       26.36     20.54 o 
   6   3  19       46.42       64.37     31.88 o 
   7   3  19       11.67       39.54     24.83 o 
   8   3  19       29.25       25.13     22.68 o 
   9   3  19      171.48      157.54     34.33 o 
   0   4  19      353.30      425.43     46.28 o 
   1   4  19        9.41       19.00     16.55 o 
   2   4  19        2.78       31.57     35.86 o 
   3   4  19       70.94       44.14     26.97 o 
   4   4  19       46.93       42.60     22.07 o 
   5   4  19       73.35       62.53     26.05 o 
   6   4  19      202.09      200.45     34.33 o 
   7   4  19       33.35       24.21     22.99 o 
   8   4  19       38.31       57.62     34.02 o 
   9   4  19      205.10      209.34     34.02 o 
   1   5  19      881.38      905.41     36.78 o 
   2   5  19       45.15       32.18     23.29 o 
   3   5  19       10.54       18.08     17.78 o 
   4   5  19      131.80      112.18     27.28 o 
   5   5  19      783.55      769.63     33.72 o 
   6   5  19      104.53      170.11     31.26 o 
   7   5  19      101.17       76.32     35.25 o 
   8   5  19      280.45      315.39     40.15 o 
   0   6  19      293.67      365.96     49.65 o 
   1   6  19      173.30      159.99     30.34 o 
   2   6  19        8.95       30.04     34.63 o 
   3   6  19      899.91      910.01     45.98 o 
   4   6  19      153.49      188.50     29.42 o 
   5   6  19       54.40       16.55     18.08 o 
   6   6  19        6.86       40.15     45.67 o 
   7   6  19        0.91       32.80     39.23 o 
   1   7  19      203.10      215.78     34.02 o 
   2   7  19      119.44       64.37     39.54 o 
   3   7  19        0.45       36.47     27.28 o 
   4   7  19      132.67      126.28     34.63 o 
   5   7  19       18.56       36.17     41.38 o 
   6   7  19       24.01       43.83     51.49 o 
   0   8  19       43.94       97.47     55.78 o 
   1   8  19       98.72       85.51     32.18 o 
   2   8  19      141.94      182.68     37.39 o 
   3   8  19      142.17      152.33     37.70 o 
   4   8  19       38.83       23.29     22.37 o 
   0   0  20     2620.82     3197.13    249.19 o 
   1   0  20      991.98     1144.48     52.11 o 
   2   0  20      974.37      999.51     58.24 o 
   3   0  20     1434.15     1593.81     76.63 o 
   4   0  20        2.90       36.17     32.18 o 
   5   0  20      483.33      449.64     43.22 o 
   6   0  20      523.04      548.03     49.35 o 
   7   0  20      971.20     1083.79    117.08 o 
   8   0  20      305.65      407.65     71.42 o 
   1   1  20       21.23       11.95     12.87 o 
   2   1  20       43.96       53.94     25.13 o 
   3   1  20      286.46      270.95     37.09 o 
   4   1  20      243.04      208.73     30.96 o 
   5   1  20       75.38       23.91     21.46 o 
   6   1  20       28.79       41.38     47.51 o 
   7   1  20      493.93      512.78     36.78 o 
   8   1  20        0.12       34.02     40.76 o 
   0   2  20       94.03       79.38     38.31 o 
   1   2  20      100.20      118.31     24.52 o 
   2   2  20        5.78       33.72     38.01 o 
   3   2  20      545.24      585.42     33.72 o 
   4   2  20       16.99       40.46     26.97 o 
   5   2  20       90.96       93.79     28.50 o 
   6   2  20       46.16       41.38     25.44 o 
   7   2  20       80.19       91.03     35.55 o 
   8   2  20        4.40       16.86     17.16 o 
   1   3  20        0.02       34.63     40.15 o 
   2   3  20        7.74       33.41     38.93 o 
   3   3  20       16.72       18.08     16.55 o 
   4   3  20      140.80      104.82     29.12 o 
   5   3  20       75.21       72.95     25.13 o 
   6   3  20        0.57       19.62     19.00 o 
   7   3  20       29.69       21.46     22.07 o 
   0   4  20     1101.45     1081.04     58.24 o 
   1   4  20      200.84      198.00     26.67 o 
   2   4  20      619.03      555.69     42.91 o 
   3   4  20       62.21       79.69     38.62 o 
   4   4  20       29.43       15.02     16.24 o 
   5   4  20       33.66       87.05     32.18 o 
   6   4  20      145.20      236.31     40.46 o 
   7   4  20       42.37       16.86     18.39 o 
   1   5  20      398.00      484.58     36.78 o 
   2   5  20      350.60      476.61     33.72 o 
   3   5  20        0.74       37.09     41.68 o 
   4   5  20      457.75      449.03     36.78 o 
   5   5  20        9.61       21.15     21.15 o 
   6   5  20        7.80       37.09     43.52 o 
   0   6  20       42.52       39.54     45.67 o 
   1   6  20      140.54      140.07     34.63 o 
   2   6  20       37.33       22.07     22.37 o 
   3   6  20      601.59      578.06     58.54 o 
   4   6  20        0.03       23.29     21.76 o 
   1   7  20        2.50       38.31     45.98 o 
   2   7  20        1.24       38.93     33.41 o 
   1   1  21      230.63      279.53     30.04 o 
   2   1  21      820.89      937.59     45.98 o 
   3   1  21       33.78       34.02     25.13 o 
   4   1  21     1196.76     1424.01     52.11 o 
   5   1  21        0.67       20.23     19.92 o 
   0   2  21        2.62       45.36     50.88 o 
   1   2  21      206.20      168.58     28.50 o 
   2   2  21      197.83      218.23     30.96 o 
   3   2  21       89.15       61.61     36.78 o 
   4   2  21      169.47      120.15     31.57 o 
   5   2  21       74.97       48.73     30.34 o 
   1   3  21      159.68      166.12     30.65 o 
   2   3  21       11.23       13.79     14.71 o 
   3   3  21       17.84       37.09     42.91 o 
   4   3  21        6.71       38.01     45.06 o 
   0   4  21      649.36      708.94     61.61 o 
   1   4  21       13.61       18.70     18.70 o 
   2   4  21      207.23      171.64     34.33 o 
   3   4  21        0.39       36.78     44.75 o 
                                                 
